# Supplementary material for: Bis(nona­fluoro­butane­sulfonato-κO)dioxidotris(tetra­hydro­furan-κO)uranium(VI)
Source: Acta Crystallogr Sect E Struct Rep Online. 2007 Dec 12;64(Pt 1):m168. doi: 10.1107/S1600536807065865 (PMC2915104; doi:10.1107/S1600536807065865)
Supplement: Supplementary file 1 [file e-64-0m168-sup1.cif]

##############################################################################
###                                                                        ###
###        Electronic paper (Acta Crystallographica Section E)             ###
###                                                                        ###
##############################################################################
#                                                                            #
# This CIF contains the data in a paper accepted for publication in Acta     #
# Crystallographica Section E. It conforms to the requirements of Notes      #
# for Authors for Section E, and has been peer reviewed under the auspices   #
# of the IUCr Commission on Journals.                                        #
#                                                                            #
# Full details of the Crystallographic Information File format               #
# are given in the paper "The Crystallographic Information File (CIF):       #
# a New Standard Archive File for Crystallography" by S. R. Hall, F. H.      #
# Allen and I. D. Brown [Acta Cryst. (1991), A47, 655-685].                  #
#                                                                            #
# The current version of the core CIF dictionary is obtainable from          #
# ftp://ftp.iucr.org/pub/cif_core.dic. The current version number is 2.1.    #
#                                                                            #
# Software is freely available for graphical display of the structure(s) in  #
# this CIF.  For information consult the CIF home page http://www.iucr.org/  #
# cif/home.html                                                              #
#                                                                            #
##############################################################################
                                             
data_I
_audit_creation_method     SHELXL-97
_chemical_name_systematic
;
Bis(nonafluorobutanesulfonato-\kO)dioxidotris(tetrahydrofuran-\kO)uranium(VI)
;
_chemical_name_common     ?
_chemical_formula_moiety     'C20 H24 F18 O11 S2 U'
_chemical_formula_sum     'C20 H24 F18 O11 S2 U'
_chemical_formula_iupac     '[U (C4 F9 O3 S) O2 (C4 H8 O)3]'
_chemical_formula_weight     1084.54
_chemical_melting_point     ?
_symmetry_cell_setting     monoclinic
_symmetry_space_group_name_H-M     'C 2/c'
_symmetry_space_group_name_Hall     '-C 2yc'
loop_
    _symmetry_equiv_pos_as_xyz
    'x, y, z'
    '-x, y, -z+1/2'
    'x+1/2, y+1/2, z'
    '-x+1/2, y+1/2, -z+1/2'
    '-x, -y, -z'
    'x, -y, z-1/2'
    '-x+1/2, -y+1/2, -z'
    'x+1/2, -y+1/2, z-1/2'
_cell_length_a     23.803(12)
_cell_length_b     11.197(5)
_cell_length_c     12.919(5)
_cell_angle_alpha     90.00
_cell_angle_beta     101.46(4)
_cell_angle_gamma     90.00
_cell_volume     3375(3)
_cell_formula_units_Z     4
_cell_measurement_reflns_used     17062
_cell_measurement_theta_min     3.2
_cell_measurement_theta_max     27.5
_cell_measurement_temperature     93(2)
_exptl_crystal_description     'block'
_exptl_crystal_colour     'yellow'
_exptl_crystal_size_max     0.50
_exptl_crystal_size_mid     0.30
_exptl_crystal_size_min     0.20
_exptl_crystal_density_diffrn     2.135
_exptl_crystal_density_meas     ?
_exptl_crystal_density_method     'not measured'
_exptl_crystal_F_000     2072
_exptl_absorpt_coefficient_mu     5.084
_exptl_absorpt_correction_type     numerical
_exptl_absorpt_process_details     '(<i>NUMABS</i>; Higashi, 1999)'
_exptl_absorpt_correction_T_min     0.1854
_exptl_absorpt_correction_T_max     0.4296
_diffrn_ambient_temperature     93(2)
_diffrn_radiation_type     MoK\a
_diffrn_radiation_wavelength     0.71075
_diffrn_radiation_source     'fine-focus sealed tube'
_diffrn_radiation_monochromator     graphite
_diffrn_measurement_device_type     'Rigaku R-AXIS RAPID'
_diffrn_measurement_method     \w
_diffrn_detector_area_resol_mean     10.00
_diffrn_reflns_number     12094
_diffrn_reflns_av_R_equivalents     0.0788
_diffrn_reflns_av_sigmaI/netI     0.0562
_diffrn_reflns_theta_min     3.19
_diffrn_reflns_theta_max     27.48
_diffrn_reflns_theta_full     27.48
_diffrn_measured_fraction_theta_max     0.992
_diffrn_measured_fraction_theta_full     0.992
_diffrn_reflns_limit_h_min     -30
_diffrn_reflns_limit_h_max     30
_diffrn_reflns_limit_k_min     -13
_diffrn_reflns_limit_k_max     14
_diffrn_reflns_limit_l_min     -16
_diffrn_reflns_limit_l_max     16
_refine_special_details
;
Refinement of F^2^ against ALL reflections. The weighted <i>R</i>-factor
<i>wR</i> and goodness of fit S are based on F^2^, conventional
<i>R</i>-factors <i>R</i> are based on F, with F set to zero for negative
F^2^. The threshold expression of F^2^ > 2\s(F^2^) is used only for
calculating <i>R</i>-factors(gt) <i>etc</i>. and is not relevant to the choice
of reflections for refinement. <i>R</i>-factors based on F^2^ are
statistically about twice as large as those based on F, and R-- factors based
on ALL data will be even larger.
;
_reflns_number_total     3839
_reflns_number_gt     3492
_reflns_threshold_expression     I>2\s(I)
_refine_ls_structure_factor_coef     Fsqd
_refine_ls_matrix_type     full
_refine_ls_R_factor_all     0.0505
_refine_ls_R_factor_gt     0.0455
_refine_ls_wR_factor_gt     0.1219
_refine_ls_wR_factor_ref     0.1248
_refine_ls_goodness_of_fit_ref     1.132
_refine_ls_restrained_S_all     1.132
_refine_ls_number_reflns     3839
_refine_ls_number_parameters     237
_refine_ls_number_restraints     0
_refine_ls_number_constraints     0
_refine_ls_hydrogen_treatment     constr
_refine_ls_weighting_scheme     calc
_refine_ls_weighting_details
         'calc w=1/[\s^2^(Fo^2^)+(0.0574P)^2^+32.741P] where P=(Fo^2^+2Fc^2^)/3'
_atom_sites_solution_hydrogens     geom
_atom_sites_solution_primary     direct
_atom_sites_solution_secondary     difmap
_refine_ls_shift/su_max     0.000
_refine_ls_shift/su_mean     0.000
_refine_diff_density_max     1.640
_refine_diff_density_min     -2.308
_refine_ls_extinction_method     none
_refine_ls_extinction_coef     ?
loop_
    _atom_type_symbol
    _atom_type_description
    _atom_type_scat_dispersion_real
    _atom_type_scat_dispersion_imag
    _atom_type_scat_source
    'C' 'C' 0.0033 0.0016
                         'International Tables Vol C Tables 4.2.6.8 and 6.1.1.4'
    'F' 'F' 0.0171 0.0103
                         'International Tables Vol C Tables 4.2.6.8 and 6.1.1.4'
    'H' 'H' 0.0000 0.0000
                         'International Tables Vol C Tables 4.2.6.8 and 6.1.1.4'
    'O' 'O' 0.0106 0.0060
                         'International Tables Vol C Tables 4.2.6.8 and 6.1.1.4'
    'U' 'U' -9.6767 9.6646
                         'International Tables Vol C Tables 4.2.6.8 and 6.1.1.4'
    'S' 'S' 0.1246 0.1234
                         'International Tables Vol C Tables 4.2.6.8 and 6.1.1.4'
_computing_data_collection     'PROCESS-AUTO (Rigaku, 2006)'
_computing_cell_refinement     'PROCESS-AUTO (Rigaku, 2006)'
_computing_data_reduction     'CrystalStructure (MSC/Rigaku, 2006)'
_computing_structure_solution     'SIR92 (Altomare <i>et al.</i>,  1994)'
_computing_structure_refinement     'SHELXL97 (Sheldrick, 1997)'
_computing_molecular_graphics     'ORTEP-3 (Farrugia, 1997)'
_computing_publication_material     'CrystalStructure (MSC/Rigaku, 2006)'
loop_
    _atom_site_type_symbol
    _atom_site_label
    _atom_site_fract_x
    _atom_site_fract_y
    _atom_site_fract_z
    _atom_site_U_iso_or_equiv
    _atom_site_adp_type
    _atom_site_calc_flag
    _atom_site_refinement_flags
    _atom_site_occupancy
    _atom_site_disorder_assembly
    _atom_site_disorder_group
    U U1 0.0000 0.12170(3) 0.7500 0.02259(12) Uani d S 1 . .
    S S1 0.09505(8) 0.22653(15) 0.58244(13) 0.0294(3) Uani d . 1 . .
    F F1 0.1486(2) 0.3833(4) 0.7156(4) 0.0422(11) Uani d . 1 . .
    F F2 0.20365(19) 0.2469(4) 0.6672(4) 0.0395(10) Uani d . 1 . .
    F F3 0.13671(19) 0.4996(4) 0.5399(4) 0.0419(10) Uani d . 1 . .
    F F4 0.1690(2) 0.3527(4) 0.4567(3) 0.0398(10) Uani d . 1 . .
    F F5 0.2474(2) 0.4856(4) 0.6850(4) 0.0464(11) Uani d . 1 . .
    F F6 0.2730(2) 0.3752(3) 0.5638(4) 0.0390(10) Uani d . 1 . .
    F F7 0.2196(3) 0.6645(5) 0.5544(7) 0.080(2) Uani d . 1 . .
    F F8 0.3022(2) 0.5971(5) 0.5425(5) 0.0563(14) Uani d . 1 . .
    F F9 0.2304(3) 0.5585(7) 0.4199(5) 0.081(2) Uani d . 1 . .
    O O1 -0.0415(2) 0.1211(4) 0.6231(4) 0.0282(10) Uani d . 1 . .
    O O2 0.0820(2) 0.1855(4) 0.6840(4) 0.0335(11) Uani d . 1 . .
    O O3 0.1141(3) 0.1326(4) 0.5233(5) 0.0417(13) Uani d . 1 . .
    O O4 0.0536(2) 0.3089(5) 0.5265(4) 0.0358(11) Uani d . 1 . .
    O O5 0.0000 0.3367(5) 0.7500 0.0299(14) Uani d S 1 . .
    O O6 0.0527(2) -0.0532(4) 0.7166(3) 0.0241(9) Uani d . 1 . .
    C C1 0.1587(3) 0.3193(6) 0.6320(5) 0.0279(13) Uani d . 1 . .
    C C2 0.1734(3) 0.4081(6) 0.5496(6) 0.0318(14) Uani d . 1 . .
    C C3 0.2351(3) 0.4587(6) 0.5806(6) 0.0312(14) Uani d . 1 . .
    C C4 0.2464(4) 0.5727(8) 0.5205(8) 0.051(2) Uani d . 1 . .
    C C5 -0.0373(4) 0.4110(6) 0.6716(5) 0.0350(16) Uani d . 1 . .
    H H5A -0.0775 0.3835 0.6607 0.042 Uiso calc R 1 . .
    H H5B -0.0246 0.4094 0.6031 0.042 Uiso calc R 1 . .
    C C6 -0.0309(4) 0.5352(7) 0.7194(7) 0.050(2) Uani d . 1 . .
    H H6A -0.0582 0.5480 0.7670 0.060 Uiso calc R 1 . .
    H H6B -0.0370 0.5974 0.6639 0.060 Uiso calc R 1 . .
    C C7 0.1132(3) -0.0750(6) 0.7639(5) 0.0309(14) Uani d . 1 . .
    H H7A 0.1196 -0.0711 0.8419 0.037 Uiso calc R 1 . .
    H H7B 0.1382 -0.0158 0.7386 0.037 Uiso calc R 1 . .
    C C8 0.1247(4) -0.1995(6) 0.7276(6) 0.0368(16) Uani d . 1 . .
    H H8A 0.1657 -0.2103 0.7255 0.044 Uiso calc R 1 . .
    H H8B 0.1130 -0.2609 0.7743 0.044 Uiso calc R 1 . .
    C C9 0.0880(3) -0.2052(6) 0.6184(6) 0.0361(16) Uani d . 1 . .
    H H9A 0.0789 -0.2888 0.5966 0.043 Uiso calc R 1 . .
    H H9B 0.1073 -0.1663 0.5661 0.043 Uiso calc R 1 . .
    C C10 0.0343(3) -0.1371(6) 0.6301(5) 0.0303(14) Uani d . 1 . .
    H H10A 0.0179 -0.0940 0.5641 0.036 Uiso calc R 1 . .
    H H10B 0.0049 -0.1925 0.6470 0.036 Uiso calc R 1 . .
loop_
    _atom_site_aniso_label
    _atom_site_aniso_U_11
    _atom_site_aniso_U_22
    _atom_site_aniso_U_33
    _atom_site_aniso_U_12
    _atom_site_aniso_U_13
    _atom_site_aniso_U_23
    U1 0.0297(2) 0.01924(17) 0.01910(17) 0.000 0.00560(12) 0.000
    S1 0.0323(9) 0.0291(8) 0.0281(7) -0.0095(7) 0.0091(6) -0.0037(6)
    F1 0.048(3) 0.048(3) 0.033(2) -0.019(2) 0.015(2) -0.0128(18)
    F2 0.029(2) 0.038(2) 0.048(2) -0.0002(18) -0.0007(18) 0.0190(19)
    F3 0.033(2) 0.030(2) 0.063(3) 0.0040(17) 0.010(2) 0.011(2)
    F4 0.043(3) 0.049(2) 0.027(2) -0.008(2) 0.0061(18) 0.0002(18)
    F5 0.044(3) 0.048(3) 0.046(2) -0.018(2) 0.006(2) -0.009(2)
    F6 0.031(2) 0.033(2) 0.054(3) 0.0030(17) 0.011(2) 0.0047(18)
    F7 0.058(4) 0.032(2) 0.156(7) 0.003(3) 0.037(4) 0.025(3)
    F8 0.040(3) 0.046(3) 0.082(4) -0.014(2) 0.010(3) 0.022(3)
    F9 0.069(4) 0.107(5) 0.061(4) -0.032(4) -0.002(3) 0.050(4)
    O1 0.031(3) 0.024(2) 0.033(2) 0.0025(18) 0.015(2) 0.0033(17)
    O2 0.044(3) 0.031(2) 0.028(2) -0.002(2) 0.014(2) 0.0048(19)
    O3 0.042(3) 0.039(3) 0.049(3) -0.014(2) 0.020(3) -0.017(2)
    O4 0.033(3) 0.043(3) 0.030(2) -0.006(2) 0.003(2) 0.006(2)
    O5 0.038(4) 0.016(3) 0.032(3) 0.000 -0.003(3) 0.000
    O6 0.025(2) 0.023(2) 0.026(2) -0.0016(17) 0.0078(17) -0.0046(17)
    C1 0.031(4) 0.027(3) 0.026(3) -0.002(3) 0.008(3) -0.001(2)
    C2 0.030(4) 0.027(3) 0.037(4) -0.003(3) 0.004(3) 0.002(3)
    C3 0.025(3) 0.027(3) 0.040(4) -0.006(3) 0.002(3) 0.003(3)
    C4 0.040(5) 0.035(4) 0.078(6) -0.006(3) 0.010(4) 0.022(4)
    C5 0.049(5) 0.027(3) 0.029(3) 0.002(3) 0.008(3) 0.006(3)
    C6 0.070(6) 0.026(3) 0.058(5) 0.005(4) 0.024(5) 0.002(3)
    C7 0.025(3) 0.034(3) 0.033(3) 0.000(3) 0.004(3) -0.006(3)
    C8 0.041(4) 0.026(3) 0.041(4) 0.013(3) 0.003(3) 0.004(3)
    C9 0.042(4) 0.033(3) 0.034(4) 0.011(3) 0.008(3) -0.005(3)
    C10 0.034(4) 0.030(3) 0.023(3) 0.002(3) -0.003(3) -0.005(2)
_geom_special_details
;
 All esds (except the esd in the dihedral angle between two l.s. planes)
 are estimated using the full covariance matrix.  The cell esds are taken
 into account individually in the estimation of esds in distances, angles
 and torsion angles; correlations between esds in cell parameters are only
 used when they are defined by crystal symmetry.  An approximate (isotropic)
 treatment of cell esds is used for estimating esds involving l.s. planes.
;
loop_
    _geom_bond_atom_site_label_1
    _geom_bond_atom_site_label_2
    _geom_bond_site_symmetry_2
    _geom_bond_distance
    _geom_bond_publ_flag
    U1 O1 . 1.737(5) ?
    U1 O1 2_556 1.737(5) ?
    U1 O2 . 2.388(5) ?
    U1 O2 2_556 2.388(5) ?
    U1 O5 . 2.407(6) ?
    U1 O6 . 2.411(4) ?
    U1 O6 2_556 2.411(4) ?
    S1 O3 . 1.426(5) ?
    S1 O4 . 1.437(6) ?
    S1 O2 . 1.480(5) ?
    S1 C1 . 1.844(7) ?
    F1 C1 . 1.358(7) ?
    F2 C1 . 1.347(8) ?
    F3 C2 . 1.337(8) ?
    F4 C2 . 1.337(8) ?
    F5 C3 . 1.355(8) ?
    F6 C3 . 1.347(8) ?
    F7 C4 . 1.329(12) ?
    F8 C4 . 1.329(10) ?
    F9 C4 . 1.289(12) ?
    O5 C5 2_556 1.466(8) ?
    O5 C5 . 1.466(8) ?
    O6 C10 . 1.460(7) ?
    O6 C7 . 1.468(8) ?
    C1 C2 . 1.546(9) ?
    C2 C3 . 1.550(10) ?
    C3 C4 . 1.545(10) ?
    C5 C6 . 1.517(10) ?
    C5 H5A . 0.9900 ?
    C5 H5B . 0.9900 ?
    C6 C6 2_556 1.53(2) ?
    C6 H6A . 0.9900 ?
    C6 H6B . 0.9900 ?
    C7 C8 . 1.512(9) ?
    C7 H7A . 0.9900 ?
    C7 H7B . 0.9900 ?
    C8 C9 . 1.505(10) ?
    C8 H8A . 0.9900 ?
    C8 H8B . 0.9900 ?
    C9 C10 . 1.522(10) ?
    C9 H9A . 0.9900 ?
    C9 H9B . 0.9900 ?
    C10 H10A . 0.9900 ?
    C10 H10B . 0.9900 ?
loop_
    _geom_angle_atom_site_label_1
    _geom_angle_atom_site_label_2
    _geom_angle_atom_site_label_3
    _geom_angle_site_symmetry_1
    _geom_angle_site_symmetry_3
    _geom_angle
    _geom_angle_publ_flag
    O1 U1 O1 . 2_556 179.6(3) ?
    O1 U1 O2 . . 90.9(2) ?
    O1 U1 O2 2_556 . 89.2(2) ?
    O1 U1 O2 . 2_556 89.2(2) ?
    O1 U1 O2 2_556 2_556 90.9(2) ?
    O2 U1 O2 . 2_556 145.2(2) ?
    O1 U1 O5 . . 90.22(13) ?
    O1 U1 O5 2_556 . 90.22(13) ?
    O2 U1 O5 . . 72.58(12) ?
    O2 U1 O5 2_556 . 72.58(12) ?
    O1 U1 O6 . . 92.67(18) ?
    O1 U1 O6 2_556 . 86.97(18) ?
    O2 U1 O6 . . 71.83(15) ?
    O2 U1 O6 2_556 . 142.95(15) ?
    O5 U1 O6 . . 144.33(10) ?
    O1 U1 O6 . 2_556 86.97(18) ?
    O1 U1 O6 2_556 2_556 92.67(18) ?
    O2 U1 O6 . 2_556 142.95(15) ?
    O2 U1 O6 2_556 2_556 71.83(15) ?
    O5 U1 O6 . 2_556 144.34(10) ?
    O6 U1 O6 . 2_556 71.3(2) ?
    O3 S1 O4 . . 117.7(4) ?
    O3 S1 O2 . . 113.0(3) ?
    O4 S1 O2 . . 113.6(3) ?
    O3 S1 C1 . . 105.9(3) ?
    O4 S1 C1 . . 104.4(3) ?
    O2 S1 C1 . . 99.8(3) ?
    S1 O2 U1 . . 137.7(3) ?
    C5 O5 C5 2_556 . 110.8(7) ?
    C5 O5 U1 2_556 . 124.6(4) ?
    C5 O5 U1 . . 124.6(4) ?
    C10 O6 C7 . . 109.4(5) ?
    C10 O6 U1 . . 124.9(4) ?
    C7 O6 U1 . . 124.3(4) ?
    F2 C1 F1 . . 107.7(6) ?
    F2 C1 C2 . . 110.3(6) ?
    F1 C1 C2 . . 108.0(5) ?
    F2 C1 S1 . . 108.7(4) ?
    F1 C1 S1 . . 108.0(5) ?
    C2 C1 S1 . . 114.0(5) ?
    F3 C2 F4 . . 109.8(6) ?
    F3 C2 C1 . . 108.9(6) ?
    F4 C2 C1 . . 109.4(5) ?
    F3 C2 C3 . . 108.2(5) ?
    F4 C2 C3 . . 107.7(6) ?
    C1 C2 C3 . . 112.9(6) ?
    F6 C3 F5 . . 107.2(6) ?
    F6 C3 C4 . . 107.7(6) ?
    F5 C3 C4 . . 107.0(6) ?
    F6 C3 C2 . . 109.5(5) ?
    F5 C3 C2 . . 110.2(6) ?
    C4 C3 C2 . . 115.0(6) ?
    F9 C4 F8 . . 108.9(8) ?
    F9 C4 F7 . . 111.2(8) ?
    F8 C4 F7 . . 107.1(8) ?
    F9 C4 C3 . . 111.1(7) ?
    F8 C4 C3 . . 109.2(7) ?
    F7 C4 C3 . . 109.2(7) ?
    O5 C5 C6 . . 103.9(6) ?
    O5 C5 H5A . . 111.0 ?
    C6 C5 H5A . . 111.0 ?
    O5 C5 H5B . . 111.0 ?
    C6 C5 H5B . . 111.0 ?
    H5A C5 H5B . . 109.0 ?
    C5 C6 C6 . 2_556 102.7(6) ?
    C5 C6 H6A . . 111.2 ?
    C6 C6 H6A 2_556 . 111.2 ?
    C5 C6 H6B . . 111.2 ?
    C6 C6 H6B 2_556 . 111.2 ?
    H6A C6 H6B . . 109.1 ?
    O6 C7 C8 . . 104.3(5) ?
    O6 C7 H7A . . 110.9 ?
    C8 C7 H7A . . 110.9 ?
    O6 C7 H7B . . 110.9 ?
    C8 C7 H7B . . 110.9 ?
    H7A C7 H7B . . 108.9 ?
    C9 C8 C7 . . 102.9(5) ?
    C9 C8 H8A . . 111.2 ?
    C7 C8 H8A . . 111.2 ?
    C9 C8 H8B . . 111.2 ?
    C7 C8 H8B . . 111.2 ?
    H8A C8 H8B . . 109.1 ?
    C8 C9 C10 . . 103.2(5) ?
    C8 C9 H9A . . 111.1 ?
    C10 C9 H9A . . 111.1 ?
    C8 C9 H9B . . 111.1 ?
    C10 C9 H9B . . 111.1 ?
    H9A C9 H9B . . 109.1 ?
    O6 C10 C9 . . 105.5(6) ?
    O6 C10 H10A . . 110.6 ?
    C9 C10 H10A . . 110.6 ?
    O6 C10 H10B . . 110.6 ?
    C9 C10 H10B . . 110.6 ?
    H10A C10 H10B . . 108.8 ?
loop_
    _geom_torsion_atom_site_label_1
    _geom_torsion_atom_site_label_2
    _geom_torsion_atom_site_label_3
    _geom_torsion_atom_site_label_4
    _geom_torsion_site_symmetry_1
    _geom_torsion_site_symmetry_2
    _geom_torsion_site_symmetry_3
    _geom_torsion_site_symmetry_4
    _geom_torsion
    _geom_torsion_publ_flag
    O3 S1 O2 U1 . . . . -94.6(5) ?
    O4 S1 O2 U1 . . . . 42.7(5) ?
    C1 S1 O2 U1 . . . . 153.3(4) ?
    O1 U1 O2 S1 . . . . 7.9(4) ?
    O1 U1 O2 S1 2_556 . . . -172.5(4) ?
    O2 U1 O2 S1 2_556 . . . -82.1(4) ?
    O5 U1 O2 S1 . . . . -82.1(4) ?
    O6 U1 O2 S1 . . . . 100.4(4) ?
    O6 U1 O2 S1 2_556 . . . 94.0(5) ?
    O1 U1 O5 C5 . . . 2_556 -167.8(4) ?
    O1 U1 O5 C5 2_556 . . 2_556 12.2(4) ?
    O2 U1 O5 C5 . . . 2_556 -76.9(4) ?
    O2 U1 O5 C5 2_556 . . 2_556 103.1(4) ?
    O6 U1 O5 C5 . . . 2_556 -72.9(4) ?
    O6 U1 O5 C5 2_556 . . 2_556 107.1(4) ?
    O1 U1 O5 C5 . . . . 12.2(4) ?
    O1 U1 O5 C5 2_556 . . . -167.8(4) ?
    O2 U1 O5 C5 . . . . 103.1(4) ?
    O2 U1 O5 C5 2_556 . . . -76.9(4) ?
    O6 U1 O5 C5 . . . . 107.1(4) ?
    O6 U1 O5 C5 2_556 . . . -72.9(4) ?
    O1 U1 O6 C10 . . . . -17.9(5) ?
    O1 U1 O6 C10 2_556 . . . 161.8(5) ?
    O2 U1 O6 C10 . . . . -108.0(5) ?
    O2 U1 O6 C10 2_556 . . . 74.4(5) ?
    O5 U1 O6 C10 . . . . -112.0(4) ?
    O6 U1 O6 C10 2_556 . . . 68.0(4) ?
    O1 U1 O6 C7 . . . . 147.0(5) ?
    O1 U1 O6 C7 2_556 . . . -33.3(5) ?
    O2 U1 O6 C7 . . . . 56.9(4) ?
    O2 U1 O6 C7 2_556 . . . -120.8(5) ?
    O5 U1 O6 C7 . . . . 52.9(5) ?
    O6 U1 O6 C7 2_556 . . . -127.1(5) ?
    O3 S1 C1 F2 . . . . -42.9(5) ?
    O4 S1 C1 F2 . . . . -167.8(4) ?
    O2 S1 C1 F2 . . . . 74.6(5) ?
    O3 S1 C1 F1 . . . . -159.5(5) ?
    O4 S1 C1 F1 . . . . 75.6(5) ?
    O2 S1 C1 F1 . . . . -41.9(5) ?
    O3 S1 C1 C2 . . . . 80.5(6) ?
    O4 S1 C1 C2 . . . . -44.4(5) ?
    O2 S1 C1 C2 . . . . -162.0(5) ?
    F2 C1 C2 F3 . . . . -161.5(6) ?
    F1 C1 C2 F3 . . . . -44.1(8) ?
    S1 C1 C2 F3 . . . . 76.0(6) ?
    F2 C1 C2 F4 . . . . 78.6(7) ?
    F1 C1 C2 F4 . . . . -164.0(6) ?
    S1 C1 C2 F4 . . . . -44.0(7) ?
    F2 C1 C2 C3 . . . . -41.3(8) ?
    F1 C1 C2 C3 . . . . 76.1(7) ?
    S1 C1 C2 C3 . . . . -163.8(5) ?
    F3 C2 C3 F6 . . . . -163.8(6) ?
    F4 C2 C3 F6 . . . . -45.2(7) ?
    C1 C2 C3 F6 . . . . 75.6(7) ?
    F3 C2 C3 F5 . . . . 78.6(7) ?
    F4 C2 C3 F5 . . . . -162.8(5) ?
    C1 C2 C3 F5 . . . . -42.0(8) ?
    F3 C2 C3 C4 . . . . -42.4(9) ?
    F4 C2 C3 C4 . . . . 76.2(8) ?
    C1 C2 C3 C4 . . . . -163.0(7) ?
    F6 C3 C4 F9 . . . . 71.4(9) ?
    F5 C3 C4 F9 . . . . -173.7(7) ?
    C2 C3 C4 F9 . . . . -51.0(10) ?
    F6 C3 C4 F8 . . . . -48.6(10) ?
    F5 C3 C4 F8 . . . . 66.2(9) ?
    C2 C3 C4 F8 . . . . -171.0(7) ?
    F6 C3 C4 F7 . . . . -165.5(7) ?
    F5 C3 C4 F7 . . . . -50.6(9) ?
    C2 C3 C4 F7 . . . . 72.1(9) ?
    C5 O5 C5 C6 2_556 . . . -12.6(4) ?
    U1 O5 C5 C6 . . . . 167.4(4) ?
    O5 C5 C6 C6 . . . 2_556 32.4(9) ?
    C10 O6 C7 C8 . . . . -18.3(7) ?
    U1 O6 C7 C8 . . . . 174.8(4) ?
    O6 C7 C8 C9 . . . . 34.8(7) ?
    C7 C8 C9 C10 . . . . -37.8(8) ?
    C7 O6 C10 C9 . . . . -5.4(7) ?
    U1 O6 C10 C9 . . . . 161.4(4) ?
    C8 C9 C10 O6 . . . . 27.0(7) ?
loop_
    _geom_hbond_atom_site_label_D
    _geom_hbond_atom_site_label_H
    _geom_hbond_atom_site_label_A
    _geom_hbond_site_symmetry_D
    _geom_hbond_site_symmetry_H
    _geom_hbond_site_symmetry_A
    _geom_hbond_distance_DH
    _geom_hbond_distance_HA
    _geom_hbond_distance_DA
    _geom_hbond_angle_DHA
    _geom_hbond_publ_flag
    C6 H6B O4 . . 5_566 0.990 2.631 3.570(10)
                                            158.7 y
    C7 H7A O3 . . 6_556 0.990 2.471 3.409(9) 158.0 y
data_global
_journal_date_recd_electronic     2007-11-29
_journal_date_accepted     2007-12-06
_journal_name_full     'Acta Crystallographica, Section E'
_journal_year     2008
_journal_volume     64
_journal_issue      1
_journal_page_first     m168
_journal_page_last     m168
_journal_paper_category     QM
_journal_coeditor_code     CV2371
_publ_contact_author_name     'Yasuhisa Ikeda'
_publ_contact_author_address
;
Research Laboratory for Nuclear Reactors, Tokyo Institute of Technology,
2-12-1-N1-34, O-okayama, Meguro-ku, Tokyo 152-8550, Japan
;
_publ_contact_author_email     yikeda@nr.titech.ac.jp
_publ_contact_author_fax     '+81 3 5734 3061'
_publ_contact_author_phone     '+81 3 5734 3061'
_publ_section_title
;\
Bis(nonafluorobutanesulfonato-\k<i>O</i>)dioxidotris(tetrahydrofuran-\
\k<i>O</i>)uranium(VI)
;
loop_
    _publ_author_name
    _publ_author_footnote
    _publ_author_address
    'Takao, Koichiro'
;
This author's last name has been changed from Mizuoka.
;
;
Research Laboratory for Nuclear Reactors, Tokyo Institute of Technology,
2-12-1-N1-34, O-okayama, Meguro-ku, Tokyo 152-8550, Japan
;
    'Ikeda, Yasuhisa' .
;
Research Laboratory for Nuclear Reactors, Tokyo Institute of Technology,
2-12-1-N1-34, O-okayama, Meguro-ku, Tokyo 152-8550, Japan
;
