# Supplementary material for: Bis(nona­fluoro­butane­sulfonato-κO)dioxidotris(tetra­hydro­furan-κO)uranium(VI)
Source: Acta Crystallogr Sect E Struct Rep Online. 2007 Dec 12;64(Pt 1):m168. doi: 10.1107/S1600536807065865 (PMC2915104; doi:10.1107/S1600536807065865)
Supplement: Supplementary file 2 [file e-64-0m168-Isup2.hkl]

# 
# h,k,l, Fo-squared, sigma(Fo-squared), Fc and phi(calc) 
# 
data_I
_shelx_title '  041130UO2NfO2THF3' 
_shelx_refln_list_code          6 
_shelx_F_calc_maximum      832.26 
_exptl_crystal_F_000      2072.00 
_reflns_d_resolution_high  0.7701 
 
loop_ 
 _symmetry_equiv_pos_as_xyz 
 'x, y, z' 
 '-x, y, -z+1/2' 
 'x+1/2, y+1/2, z' 
 '-x+1/2, y+1/2, -z+1/2' 
 '-x, -y, -z' 
 'x, -y, z-1/2' 
 '-x+1/2, -y+1/2, -z' 
 'x+1/2, -y+1/2, z-1/2' 
 
_cell_length_a    23.8028 
_cell_length_b    11.1970 
_cell_length_c    12.9195 
_cell_angle_alpha  90.000 
_cell_angle_beta  101.458 
_cell_angle_gamma  90.000 
 
loop_ 
 _refln_index_h 
 _refln_index_k 
 _refln_index_l 
 _refln_F_squared_meas 
 _refln_F_squared_sigma 
 _refln_F_calc 
 _refln_phase_calc 
4 0 0 129120.37 7870.60 347.17 0.0
6 0 0 6991.50 1327.49 84.06 0.0
8 0 0 94729.73 11713.29 318.53 0.0
10 0 0 20855.87 3665.84 151.19 0.0
12 0 0 32037.81 6106.02 175.08 0.0
14 0 0 17433.24 3817.32 129.27 0.0
16 0 0 11476.17 3301.70 98.69 0.0
18 0 0 23951.68 5839.80 156.24 0.0
20 0 0 44624.22 7664.05 184.41 0.0
22 0 0 28708.95 4903.92 153.67 0.0
24 0 0 22159.79 3130.26 128.22 0.0
26 0 0 8908.56 518.05 76.50 0.0
28 0 0 3520.19 851.17 49.07 0.0
30 0 0 8489.40 613.45 71.68 0.0
3 1 0 112500.81 1972.00 330.77 0.0
5 1 0 1749.45 97.25 47.45 0.0
7 1 0 3868.61 212.50 67.43 0.0
9 1 0 50979.05 2834.75 229.82 0.0
11 1 0 54750.27 4509.82 240.08 0.0
13 1 0 44.12 91.52 6.46 180.0
15 1 0 22825.82 547.09 165.07 0.0
17 1 0 13037.97 3026.81 107.79 0.0
19 1 0 26747.14 717.41 143.52 0.0
21 1 0 8901.11 266.72 78.49 0.0
23 1 0 4745.15 238.68 71.17 0.0
25 1 0 6461.04 751.89 75.19 0.0
27 1 0 5948.86 637.35 67.09 0.0
29 1 0 259.81 270.28 17.67 0.0
0 2 0 157.66 34.13 4.32 180.0
2 2 0 17138.42 108.52 122.16 180.0
4 2 0 52878.03 240.66 218.47 0.0
6 2 0 1313.24 56.36 38.75 0.0
8 2 0 31727.85 2212.86 167.66 0.0
10 2 0 58718.50 8590.81 234.77 180.0
12 2 0 1422.30 205.36 35.19 180.0
14 2 0 1695.19 228.90 41.10 180.0
16 2 0 11504.69 1120.84 105.27 0.0
18 2 0 355.33 136.70 19.83 180.0
20 2 0 148.26 148.58 17.14 180.0
22 2 0 206.43 151.86 6.64 180.0
24 2 0 163.27 263.95 16.12 180.0
26 2 0 689.95 198.16 18.11 0.0
28 2 0 1172.41 305.89 27.53 0.0
30 2 0 16.00 250.74 4.74 180.0
1 3 0 93005.41 1300.08 303.91 180.0
3 3 0 39924.95 325.80 196.32 180.0
5 3 0 405.19 76.06 20.99 180.0
7 3 0 10473.82 316.60 104.49 180.0
9 3 0 107939.84 6145.51 326.85 180.0
11 3 0 10682.38 865.75 106.26 180.0
13 3 0 8704.03 587.90 85.93 180.0
15 3 0 5277.77 1096.75 74.72 180.0
17 3 0 3252.06 493.17 57.30 180.0
19 3 0 20.66 150.38 4.62 0.0
21 3 0 12292.35 350.51 111.08 180.0
23 3 0 4105.39 522.98 66.01 180.0
25 3 0 5281.55 731.04 66.59 180.0
27 3 0 2858.71 308.51 45.49 180.0
29 3 0 5283.68 1024.62 56.73 180.0
2 4 0 74067.43 694.76 261.65 180.0
4 4 0 92086.09 2508.44 302.85 180.0
6 4 0 163559.98 4712.28 392.24 180.0
8 4 0 27552.03 1281.10 172.83 180.0
10 4 0 27097.93 2565.41 162.19 180.0
12 4 0 19192.25 1309.63 136.36 180.0
14 4 0 24424.57 1419.61 152.70 180.0
16 4 0 13415.67 1269.54 116.20 180.0
18 4 0 54269.80 4360.10 215.58 180.0
20 4 0 5734.53 803.78 69.73 180.0
22 4 0 8284.00 497.65 92.46 180.0
24 4 0 8793.87 860.70 87.42 180.0
26 4 0 19563.85 1571.69 131.11 180.0
28 4 0 7548.49 780.30 84.21 180.0
1 5 0 38243.79 717.70 194.55 180.0
3 5 0 38155.70 1759.39 190.74 180.0
5 5 0 91765.49 2407.35 302.49 180.0
7 5 0 23870.61 793.80 152.14 180.0
9 5 0 29738.46 1443.66 169.74 180.0
11 5 0 171.84 108.58 13.07 180.0
13 5 0 7653.61 486.48 85.23 180.0
15 5 0 25840.93 3063.97 158.19 180.0
17 5 0 26720.26 2209.30 155.98 180.0
19 5 0 11027.75 598.72 103.62 180.0
21 5 0 6958.86 732.01 79.85 180.0
23 5 0 1950.89 191.77 48.94 180.0
25 5 0 6590.41 586.49 76.46 180.0
27 5 0 3886.18 685.99 65.28 180.0
0 6 0 525.74 105.12 23.29 180.0
2 6 0 431.88 31.42 20.78 180.0
4 6 0 1129.63 78.48 31.25 180.0
6 6 0 8.83 75.17 1.15 0.0
8 6 0 2130.41 116.68 45.58 0.0
10 6 0 10757.16 375.24 103.68 180.0
12 6 0 387.46 92.93 19.69 0.0
14 6 0 676.06 100.04 21.52 0.0
16 6 0 74.45 118.51 3.92 180.0
18 6 0 116.58 143.40 4.24 0.0
20 6 0 1939.10 229.98 43.79 180.0
22 6 0 107.76 154.02 4.60 180.0
24 6 0 0.00 261.19 5.09 180.0
26 6 0 105.99 219.09 5.18 180.0
1 7 0 2151.50 102.19 44.80 0.0
3 7 0 44588.50 955.85 211.73 0.0
5 7 0 31101.89 417.32 180.63 0.0
7 7 0 7897.29 257.97 87.86 0.0
9 7 0 6431.94 458.58 79.56 0.0
11 7 0 536.90 152.69 23.92 0.0
13 7 0 3969.54 349.59 63.15 0.0
15 7 0 3472.38 245.06 55.96 0.0
17 7 0 9211.41 317.64 97.31 0.0
19 7 0 1724.27 365.53 43.91 0.0
21 7 0 1446.01 181.55 30.64 0.0
23 7 0 1511.53 348.83 37.40 0.0
25 7 0 3676.84 594.15 55.81 0.0
0 8 0 49937.12 1021.02 217.69 0.0
2 8 0 15365.55 382.88 126.93 0.0
4 8 0 23573.65 1040.35 156.10 0.0
6 8 0 39808.99 779.09 201.02 0.0
8 8 0 32141.31 1088.19 183.21 0.0
10 8 0 23608.16 803.32 156.78 0.0
12 8 0 11760.58 683.09 105.20 0.0
14 8 0 16625.40 1314.17 128.96 0.0
16 8 0 7930.51 682.08 79.79 0.0
18 8 0 4330.55 453.28 67.32 0.0
20 8 0 10558.84 564.88 97.24 0.0
22 8 0 8115.66 597.21 85.71 0.0
24 8 0 5764.09 1160.81 71.54 0.0
1 9 0 29454.08 704.14 173.05 0.0
3 9 0 14655.62 414.61 122.43 0.0
5 9 0 24286.23 119.81 158.73 0.0
7 9 0 2788.54 145.12 56.62 0.0
9 9 0 32987.91 2567.77 186.83 0.0
11 9 0 17825.74 1020.75 140.39 0.0
13 9 0 12146.61 751.54 108.14 0.0
15 9 0 1517.02 158.52 37.13 0.0
17 9 0 4940.17 376.84 72.06 0.0
19 9 0 8122.65 842.58 88.59 0.0
21 9 0 5768.19 477.77 73.92 0.0
23 9 0 5024.17 245.69 67.98 0.0
0 10 0 1413.32 340.04 41.87 0.0
2 10 0 1532.15 71.30 36.91 0.0
4 10 0 634.76 91.14 24.97 180.0
6 10 0 918.02 62.56 34.33 0.0
8 10 0 1281.79 158.71 37.15 0.0
10 10 0 256.60 132.81 10.42 0.0
12 10 0 593.65 144.42 18.96 0.0
14 10 0 672.01 159.50 27.98 0.0
16 10 0 1313.41 189.61 34.09 0.0
18 10 0 0.00 160.57 7.29 180.0
20 10 0 68.11 201.07 13.66 0.0
1 11 0 18076.04 206.27 133.04 180.0
3 11 0 4093.14 133.88 64.45 180.0
5 11 0 1474.42 164.05 42.81 180.0
7 11 0 2470.47 294.66 51.74 180.0
9 11 0 4959.12 275.05 62.69 180.0
11 11 0 1096.54 181.82 37.44 180.0
13 11 0 1689.40 146.56 42.08 180.0
17 11 0 1038.03 434.92 37.30 180.0
19 11 0 2911.85 275.61 57.23 180.0
0 12 0 14116.48 245.62 115.89 180.0
2 12 0 19959.16 334.81 139.91 180.0
4 12 0 11227.45 405.08 104.01 180.0
6 12 0 5161.22 574.03 74.44 180.0
8 12 0 8637.29 1114.19 101.59 180.0
10 12 0 4789.67 709.83 76.01 180.0
12 12 0 5031.31 257.77 77.78 180.0
14 12 0 3508.42 536.32 61.27 180.0
16 12 0 2796.32 250.76 58.75 180.0
1 13 0 7265.84 167.67 85.95 180.0
3 13 0 6923.41 151.90 83.43 180.0
5 13 0 12444.45 433.69 107.58 180.0
7 13 0 8321.98 284.74 86.15 180.0
9 13 0 5355.19 704.48 73.61 180.0
11 13 0 2487.07 385.69 45.37 180.0
13 13 0 5652.83 1082.16 69.29 180.0
0 14 0 568.46 275.72 23.17 180.0
2 14 0 385.13 212.85 19.20 180.0
4 14 0 2287.64 180.00 48.74 180.0
6 14 0 1864.00 188.33 37.25 180.0
8 14 0 0.00 165.45 1.25 180.0
-29 1 1 8064.71 859.16 78.65 0.0
-27 1 1 2549.76 879.82 47.82 0.0
-25 1 1 3748.88 653.42 55.79 0.0
-23 1 1 1460.96 296.67 41.74 0.0
-21 1 1 13477.37 1576.94 103.50 0.0
-19 1 1 14380.62 1621.61 114.38 0.0
-17 1 1 6200.46 194.82 89.93 0.0
-15 1 1 20183.43 1988.35 144.47 0.0
-13 1 1 10270.59 1170.47 108.80 0.0
-11 1 1 78919.41 5476.37 268.36 0.0
-9 1 1 43447.98 2859.92 214.70 0.0
-7 1 1 35662.97 1500.77 190.25 0.0
-5 1 1 128675.24 3401.08 350.67 0.0
-3 1 1 733.94 45.16 24.85 0.0
3 1 1 95722.99 1313.91 310.45 0.0
5 1 1 20400.00 751.88 135.18 0.0
7 1 1 8911.90 493.30 101.47 0.0
9 1 1 7124.66 519.09 84.29 0.0
11 1 1 21930.63 2056.46 161.07 0.0
13 1 1 57293.94 5101.70 229.57 0.0
15 1 1 16652.58 1781.35 128.08 0.0
17 1 1 96.84 123.57 7.69 180.0
19 1 1 13735.58 219.21 134.89 0.0
21 1 1 24433.82 310.37 132.11 0.0
23 1 1 14097.55 1179.06 92.66 0.0
25 1 1 10321.11 1168.99 90.92 0.0
27 1 1 1689.06 245.42 38.43 0.0
29 1 1 1222.46 369.59 29.69 0.0
-30 2 1 10173.67 609.17 72.14 0.0
-28 2 1 4512.99 561.32 56.97 0.0
-26 2 1 14612.35 694.44 96.61 0.0
-24 2 1 14747.90 1464.17 101.91 0.0
-22 2 1 13484.23 1492.29 111.17 0.0
-20 2 1 11959.60 549.20 112.82 0.0
-18 2 1 8451.76 936.70 90.12 0.0
-16 2 1 30893.05 2389.70 164.30 0.0
-14 2 1 11643.71 1423.87 109.48 0.0
-12 2 1 67401.95 5253.33 263.28 0.0
-10 2 1 25106.55 3150.22 159.57 0.0
-8 2 1 165221.91 4713.61 408.53 0.0
-6 2 1 86531.47 3750.76 286.95 0.0
-4 2 1 82612.30 2211.38 277.81 0.0
-2 2 1 140562.17 877.90 371.72 0.0
0 2 1 11590.47 140.24 104.87 0.0
2 2 1 53394.72 830.82 228.62 0.0
4 2 1 106676.62 1717.25 321.59 0.0
6 2 1 18406.59 443.67 139.95 0.0
8 2 1 7408.53 327.88 83.41 180.0
10 2 1 195183.38 9083.75 442.10 0.0
12 2 1 26053.48 1685.89 158.92 0.0
14 2 1 40499.07 370.48 219.64 0.0
16 2 1 22208.80 2257.10 148.93 0.0
18 2 1 18872.38 1965.18 136.94 0.0
20 2 1 15741.49 1776.13 117.51 0.0
22 2 1 18263.26 884.61 109.61 0.0
24 2 1 11140.15 351.13 105.95 0.0
26 2 1 2629.23 422.92 40.21 0.0
28 2 1 9325.42 614.01 80.01 0.0
-29 3 1 1180.95 253.67 34.87 0.0
-27 3 1 6489.16 783.08 73.21 0.0
-25 3 1 9229.29 751.98 95.76 0.0
-23 3 1 10062.89 1091.11 90.86 0.0
-21 3 1 16152.13 1258.80 117.34 0.0
-19 3 1 421.91 340.68 24.78 180.0
-17 3 1 14417.98 991.22 114.77 0.0
-15 3 1 17665.26 1220.11 130.22 0.0
-13 3 1 26317.57 1967.00 167.22 0.0
-11 3 1 29590.30 1566.80 173.84 0.0
-9 3 1 6406.70 404.88 83.12 0.0
-7 3 1 106086.30 3504.30 316.21 0.0
-5 3 1 146315.38 2004.31 375.52 0.0
-3 3 1 53641.69 625.96 226.18 0.0
-1 3 1 60728.16 584.01 243.81 0.0
1 3 1 7351.91 81.73 87.96 0.0
3 3 1 21838.31 621.24 147.87 0.0
5 3 1 5349.94 222.12 75.13 0.0
7 3 1 57471.17 2282.28 243.92 0.0
9 3 1 36321.51 1438.43 193.00 0.0
11 3 1 3622.32 192.65 61.86 0.0
13 3 1 28258.17 2635.22 172.69 0.0
15 3 1 14934.69 1294.77 117.02 0.0
17 3 1 15761.30 953.23 118.94 0.0
19 3 1 18426.92 1278.79 148.54 0.0
21 3 1 3982.73 597.61 58.86 0.0
23 3 1 5293.88 746.14 68.57 0.0
25 3 1 3164.00 406.03 51.13 0.0
27 3 1 5851.08 851.34 73.72 0.0
29 3 1 4979.79 485.06 60.40 0.0
-28 4 1 552.85 226.81 5.55 180.0
-26 4 1 82.22 212.62 6.50 0.0
-24 4 1 740.64 190.38 27.24 0.0
-22 4 1 0.00 198.99 6.12 0.0
-20 4 1 0.00 158.21 10.19 180.0
-18 4 1 131.42 160.84 13.74 180.0
-16 4 1 2677.80 287.68 49.23 0.0
-14 4 1 1219.69 202.00 37.94 0.0
-12 4 1 4104.50 342.65 60.44 0.0
-10 4 1 1296.87 80.42 37.59 0.0
-8 4 1 2822.73 172.16 56.14 180.0
-6 4 1 21966.46 730.37 151.87 0.0
-4 4 1 147.59 37.30 13.19 180.0
-2 4 1 5252.83 101.67 75.94 0.0
0 4 1 6849.10 74.65 86.95 180.0
2 4 1 764.95 52.63 32.84 0.0
4 4 1 3092.91 108.75 52.31 0.0
6 4 1 20345.21 637.72 141.59 0.0
8 4 1 17515.51 673.49 127.94 0.0
10 4 1 926.90 174.85 30.21 0.0
12 4 1 1097.64 241.52 35.53 180.0
14 4 1 940.22 101.65 26.93 0.0
16 4 1 4.19 144.54 2.62 180.0
18 4 1 506.36 190.02 15.29 0.0
20 4 1 298.18 183.01 14.10 0.0
22 4 1 85.43 176.56 9.67 180.0
24 4 1 418.26 283.46 10.36 0.0
26 4 1 144.74 249.52 20.89 0.0
28 4 1 0.00 506.80 10.11 0.0
-27 5 1 2104.58 291.67 47.16 180.0
-25 5 1 5874.89 702.20 73.63 180.0
-23 5 1 4630.81 518.38 62.11 180.0
-21 5 1 3329.16 690.33 57.41 180.0
-19 5 1 2720.88 218.25 51.67 180.0
-17 5 1 11595.09 1357.39 106.96 180.0
-15 5 1 23575.78 1532.25 155.11 180.0
-13 5 1 8949.89 668.67 95.34 180.0
-11 5 1 29618.71 2301.46 167.62 180.0
-9 5 1 221.46 62.75 15.00 180.0
-7 5 1 39238.79 1084.88 197.93 180.0
-5 5 1 18427.39 431.30 136.55 180.0
-3 5 1 58340.63 1061.89 240.94 180.0
-1 5 1 42853.87 629.18 204.17 180.0
1 5 1 67199.65 413.98 252.89 180.0
3 5 1 39452.13 2157.09 195.78 180.0
5 5 1 1656.82 95.17 39.35 180.0
7 5 1 44669.48 1398.98 214.93 180.0
9 5 1 9415.32 542.68 96.45 180.0
11 5 1 1169.95 103.17 40.17 180.0
13 5 1 11663.68 1165.99 102.54 180.0
15 5 1 6569.07 709.35 80.09 180.0
17 5 1 12729.85 1217.69 115.35 180.0
19 5 1 22594.38 2059.90 143.44 180.0
21 5 1 5210.54 657.10 71.99 180.0
23 5 1 2129.52 252.54 45.54 180.0
25 5 1 1774.31 246.20 42.55 180.0
27 5 1 4398.74 277.39 66.19 180.0
-26 6 1 6502.95 686.32 70.21 180.0
-24 6 1 15696.77 1753.64 108.49 180.0
-22 6 1 8755.54 425.87 84.77 180.0
-20 6 1 8895.56 676.03 91.60 180.0
-18 6 1 11010.80 2477.52 101.80 180.0
-16 6 1 45681.91 3804.43 209.45 180.0
-14 6 1 23756.91 1869.46 145.97 180.0
-12 6 1 38105.86 2371.40 196.22 180.0
-10 6 1 8602.58 553.37 92.05 180.0
-8 6 1 47082.75 1332.51 217.35 180.0
-6 6 1 32932.87 555.38 182.36 180.0
-4 6 1 54369.93 1744.10 234.34 180.0
-2 6 1 48280.13 1213.23 221.68 180.0
0 6 1 53872.39 545.85 234.41 180.0
2 6 1 28429.96 981.75 167.95 180.0
4 6 1 57598.58 1252.10 239.88 180.0
6 6 1 29792.47 592.76 172.66 180.0
8 6 1 28835.62 1499.53 169.23 180.0
10 6 1 33476.82 1417.58 180.15 180.0
12 6 1 6169.41 504.07 79.50 180.0
14 6 1 10321.31 766.09 99.71 180.0
16 6 1 28566.16 3022.90 168.69 180.0
18 6 1 39671.75 1398.95 184.85 180.0
20 6 1 19347.46 1551.16 125.02 180.0
22 6 1 6225.27 430.22 86.56 180.0
24 6 1 7543.12 710.04 87.79 180.0
26 6 1 4040.88 587.70 65.43 180.0
-25 7 1 2099.13 387.89 43.07 180.0
-23 7 1 3821.91 408.81 58.24 180.0
-21 7 1 10671.83 974.03 103.52 180.0
-19 7 1 6981.94 627.51 82.26 180.0
-17 7 1 7313.07 613.12 77.22 180.0
-15 7 1 7967.91 685.78 79.80 180.0
-13 7 1 3032.22 203.51 54.43 180.0
-11 7 1 5200.99 338.64 70.25 180.0
-9 7 1 20796.50 778.95 145.42 180.0
-7 7 1 40388.38 2321.69 203.88 180.0
-5 7 1 38808.51 982.37 198.27 180.0
-3 7 1 23523.72 808.76 155.35 180.0
-1 7 1 38604.31 935.22 193.09 180.0
1 7 1 63923.73 716.43 252.98 180.0
3 7 1 12205.39 369.09 112.62 180.0
5 7 1 20916.87 284.36 146.97 180.0
7 7 1 4269.32 503.80 64.60 180.0
9 7 1 7513.02 400.46 85.94 180.0
11 7 1 11866.33 845.04 110.37 180.0
13 7 1 5396.72 579.90 70.34 180.0
15 7 1 21774.75 954.72 145.03 180.0
17 7 1 1857.51 515.67 44.18 180.0
19 7 1 13768.25 801.18 109.43 180.0
21 7 1 4663.62 306.03 70.10 180.0
23 7 1 7442.44 418.83 85.22 180.0
25 7 1 2363.55 243.74 56.06 180.0
-24 8 1 0.00 247.97 3.14 180.0
-22 8 1 0.00 213.78 12.66 180.0
-20 8 1 4707.70 206.93 66.55 180.0
-18 8 1 1171.26 204.84 34.72 180.0
-16 8 1 2879.86 822.57 49.64 180.0
-14 8 1 439.35 171.64 23.42 0.0
-12 8 1 1456.95 88.30 38.22 180.0
-10 8 1 1640.54 59.72 40.20 180.0
-8 8 1 909.19 97.12 31.20 180.0
-6 8 1 651.12 331.46 26.03 180.0
-4 8 1 108.97 105.13 13.61 180.0
-2 8 1 0.00 98.62 1.35 180.0
0 8 1 1982.89 338.70 41.65 180.0
2 8 1 1399.50 96.46 38.08 180.0
4 8 1 10463.43 196.46 101.15 180.0
6 8 1 1112.87 81.86 31.52 0.0
8 8 1 1323.29 135.34 36.47 180.0
10 8 1 923.81 103.18 28.05 180.0
12 8 1 4623.18 403.53 69.07 180.0
14 8 1 2650.93 184.27 54.12 180.0
16 8 1 156.28 158.84 6.79 180.0
18 8 1 247.04 429.42 2.59 0.0
20 8 1 1074.55 183.28 33.35 180.0
22 8 1 811.09 176.36 27.69 180.0
24 8 1 59.31 193.07 17.85 180.0
-23 9 1 1176.80 220.70 36.67 0.0
-21 9 1 2146.15 232.13 48.72 0.0
-19 9 1 5659.81 767.61 68.89 0.0
-17 9 1 3009.00 207.71 54.00 0.0
-15 9 1 5922.63 325.25 77.16 0.0
-13 9 1 1411.97 162.19 42.64 0.0
-11 9 1 3839.80 515.21 65.64 0.0
-9 9 1 15425.55 1157.40 129.39 0.0
-7 9 1 16651.92 814.22 130.50 0.0
-5 9 1 4660.83 93.43 67.91 0.0
-3 9 1 8168.21 132.62 92.67 0.0
-1 9 1 634.95 80.04 23.10 0.0
1 9 1 19652.26 243.39 139.74 0.0
3 9 1 825.83 199.94 24.24 0.0
5 9 1 5052.76 167.65 73.60 0.0
7 9 1 1440.74 64.77 40.02 0.0
9 9 1 10233.76 536.65 104.09 0.0
11 9 1 8085.00 550.58 95.06 0.0
13 9 1 6307.42 471.59 79.27 0.0
15 9 1 6944.42 181.72 88.14 0.0
17 9 1 4362.21 229.12 70.43 0.0
19 9 1 3096.69 413.30 52.51 0.0
21 9 1 2078.39 208.13 46.60 0.0
23 9 1 1221.59 201.23 32.45 0.0
-22 10 1 2910.21 172.16 54.87 0.0
-20 10 1 6908.20 363.74 84.60 0.0
-18 10 1 14210.27 571.58 110.51 0.0
-16 10 1 7423.67 522.96 93.29 0.0
-14 10 1 4691.75 599.95 67.79 0.0
-12 10 1 4336.63 255.10 67.75 0.0
-10 10 1 24598.99 749.26 161.97 0.0
-8 10 1 24123.60 281.64 155.35 0.0
-6 10 1 29713.06 2674.26 181.03 0.0
-4 10 1 13273.30 629.96 116.08 0.0
-2 10 1 23654.61 557.24 152.36 0.0
0 10 1 28069.65 806.56 164.77 0.0
2 10 1 48174.80 1502.32 221.47 0.0
4 10 1 14366.44 785.99 122.53 0.0
6 10 1 11249.34 547.33 111.94 0.0
8 10 1 7610.91 687.65 87.35 0.0
10 10 1 12101.75 380.43 120.52 0.0
12 10 1 11957.14 2971.60 115.41 0.0
14 10 1 7487.97 573.93 92.69 0.0
16 10 1 4259.84 360.35 72.04 0.0
18 10 1 6267.22 551.69 87.04 0.0
20 10 1 8377.77 676.62 90.23 0.0
-19 11 1 3548.18 750.82 57.57 0.0
-17 11 1 6048.93 176.12 80.15 0.0
-15 11 1 5079.59 521.59 70.83 0.0
-13 11 1 6779.74 948.22 84.52 0.0
-11 11 1 6750.47 458.81 81.46 0.0
-9 11 1 2806.47 423.60 53.72 0.0
-7 11 1 16274.11 906.21 127.36 0.0
-5 11 1 4288.32 297.61 68.13 0.0
-3 11 1 16273.35 582.63 127.05 0.0
-1 11 1 8779.07 117.08 91.35 0.0
1 11 1 18799.65 259.89 131.33 0.0
3 11 1 6264.53 116.65 76.60 0.0
5 11 1 10502.04 698.23 108.59 0.0
7 11 1 4328.85 494.79 73.11 0.0
9 11 1 7114.75 224.18 95.24 0.0
11 11 1 4898.77 947.17 68.48 0.0
13 11 1 4035.86 417.51 71.38 0.0
15 11 1 2541.12 138.67 58.70 0.0
17 11 1 3630.55 289.15 70.02 0.0
19 11 1 5496.85 333.27 83.17 0.0
-16 12 1 385.41 229.91 21.07 0.0
-14 12 1 1136.12 207.94 32.09 0.0
-12 12 1 154.98 296.85 20.21 0.0
-10 12 1 114.06 283.82 20.67 0.0
-8 12 1 485.60 186.99 21.22 180.0
-6 12 1 370.63 182.82 22.96 0.0
-4 12 1 2608.44 150.62 52.55 0.0
-2 12 1 7119.14 124.38 84.59 0.0
0 12 1 485.43 136.95 17.77 0.0
2 12 1 201.30 153.22 12.76 0.0
4 12 1 1379.96 139.05 36.04 0.0
6 12 1 750.42 174.32 30.10 0.0
8 12 1 1074.97 382.41 37.30 0.0
10 12 1 718.78 138.27 22.15 0.0
12 12 1 471.66 353.61 6.94 180.0
14 12 1 528.24 346.39 16.09 0.0
16 12 1 776.34 423.68 30.27 0.0
-13 13 1 2020.82 412.56 43.91 180.0
-11 13 1 500.10 192.90 26.11 180.0
-9 13 1 3640.79 588.70 57.24 180.0
-7 13 1 4670.89 357.78 69.67 180.0
-5 13 1 2142.49 239.78 41.67 180.0
-3 13 1 2677.28 181.10 53.54 180.0
-1 13 1 589.67 166.37 17.47 180.0
1 13 1 1394.76 152.65 31.28 180.0
3 13 1 1880.32 149.65 41.86 180.0
5 13 1 1252.40 157.91 36.31 180.0
7 13 1 1136.65 205.99 33.38 180.0
9 13 1 1860.04 188.42 44.39 180.0
11 13 1 3368.31 943.26 59.07 180.0
13 13 1 1184.64 350.42 36.67 180.0
-8 14 1 5683.91 530.39 71.73 180.0
-6 14 1 10221.36 563.50 97.94 180.0
-4 14 1 15184.38 446.42 125.43 180.0
-2 14 1 11746.37 438.89 104.68 180.0
0 14 1 5080.84 238.45 69.37 180.0
2 14 1 6199.36 179.18 74.79 180.0
4 14 1 4683.37 254.29 68.43 180.0
6 14 1 8039.77 252.29 82.27 180.0
-30 0 2 3194.12 516.91 51.15 180.0
-28 0 2 16818.35 620.94 117.75 180.0
-26 0 2 12558.09 2483.53 92.68 180.0
-24 0 2 13405.91 3524.91 98.43 180.0
-22 0 2 2449.58 657.03 46.21 180.0
-20 0 2 39050.71 426.83 176.42 180.0
-18 0 2 27682.19 4720.08 161.61 180.0
-16 0 2 19190.99 3659.97 141.64 180.0
-14 0 2 22248.50 259.22 164.72 180.0
-12 0 2 34966.46 5771.77 197.93 180.0
-10 0 2 56860.82 265.66 256.58 180.0
-8 0 2 181076.25 496.01 405.34 180.0
-6 0 2 225398.11 309.50 472.57 180.0
-4 0 2 52743.91 240.00 219.60 180.0
-2 0 2 90864.05 462.64 311.04 180.0
0 0 2 30331.61 432.64 173.10 180.0
2 0 2 613659.38 318.72 831.35 180.0
4 0 2 120286.15 5800.47 324.85 180.0
6 0 2 44546.83 201.70 218.77 180.0
8 0 2 31518.16 201.13 167.31 180.0
10 0 2 14580.64 217.75 114.59 180.0
12 0 2 37867.32 8065.50 202.48 180.0
14 0 2 61553.78 14128.54 243.23 180.0
16 0 2 63919.04 16335.65 240.95 180.0
18 0 2 5056.77 1026.62 59.66 180.0
22 0 2 9418.54 2444.67 88.49 180.0
24 0 2 22614.88 6336.43 131.32 180.0
26 0 2 25098.92 5440.94 123.96 180.0
28 0 2 3514.68 757.74 49.58 180.0
-29 1 2 4398.36 762.15 56.59 180.0
-27 1 2 1785.25 536.50 37.55 180.0
-25 1 2 3205.91 222.65 49.92 180.0
-23 1 2 15231.48 1496.14 111.28 180.0
-21 1 2 8513.55 244.78 96.62 180.0
-19 1 2 8129.51 2005.95 83.69 180.0
-17 1 2 47427.02 3126.03 197.55 180.0
-15 1 2 12103.38 1188.31 115.48 180.0
-13 1 2 19235.88 2057.27 143.57 180.0
-11 1 2 3542.96 262.74 60.91 180.0
-9 1 2 34103.64 1702.28 188.89 180.0
-7 1 2 16179.89 1084.88 125.98 180.0
-5 1 2 11980.27 461.08 113.42 180.0
-3 1 2 518.63 33.10 22.31 0.0
-1 1 2 136953.91 2021.01 385.21 180.0
1 1 2 17580.32 271.82 125.66 180.0
3 1 2 80029.94 410.93 277.14 180.0
5 1 2 30883.29 1475.08 177.48 180.0
7 1 2 42709.11 2136.01 209.90 180.0
9 1 2 4192.49 314.96 66.75 180.0
11 1 2 19074.24 2034.93 142.64 180.0
13 1 2 25353.46 976.67 181.28 180.0
15 1 2 15379.44 268.89 131.82 180.0
17 1 2 20002.72 4292.19 138.55 180.0
19 1 2 8462.94 258.21 98.37 180.0
21 1 2 4438.99 555.97 66.82 180.0
23 1 2 9773.02 1297.08 87.65 180.0
25 1 2 2214.00 430.24 47.69 180.0
27 1 2 935.90 260.33 29.16 180.0
29 1 2 1906.82 282.01 40.89 180.0
-30 2 2 639.70 322.34 31.81 0.0
-28 2 2 150.37 210.67 6.36 0.0
-26 2 2 15.09 209.79 0.23 0.0
-24 2 2 38.04 474.11 0.84 180.0
-22 2 2 67.20 151.71 6.11 180.0
-20 2 2 1056.74 155.83 30.92 180.0
-18 2 2 324.98 116.30 22.24 0.0
-16 2 2 86.41 119.09 1.56 0.0
-14 2 2 167.81 249.91 14.08 0.0
-12 2 2 7212.63 330.09 85.83 180.0
-10 2 2 2718.37 119.84 52.94 0.0
-8 2 2 40105.77 1352.03 199.13 0.0
-6 2 2 291.43 52.02 15.68 0.0
-4 2 2 12982.20 274.57 112.18 180.0
-2 2 2 106358.79 2999.13 338.01 180.0
0 2 2 2353.86 83.79 49.40 180.0
2 2 2 617.45 31.41 27.58 0.0
4 2 2 612.06 46.07 21.22 0.0
6 2 2 19512.68 832.01 140.28 0.0
8 2 2 6849.03 336.91 89.25 180.0
10 2 2 363.74 81.19 14.16 0.0
12 2 2 2347.08 279.81 45.02 0.0
14 2 2 10284.39 1208.80 105.12 0.0
16 2 2 2366.27 672.96 47.19 0.0
18 2 2 11213.93 1414.63 108.06 180.0
20 2 2 1940.28 361.66 41.86 180.0
22 2 2 208.04 152.05 10.39 180.0
24 2 2 544.98 220.87 14.04 0.0
26 2 2 175.55 307.56 25.85 0.0
28 2 2 0.00 407.75 5.12 180.0
-29 3 2 2235.05 268.59 44.40 0.0
-27 3 2 4027.68 298.65 60.30 0.0
-25 3 2 2577.63 249.24 46.04 0.0
-23 3 2 11914.59 1430.50 95.73 0.0
-21 3 2 1810.11 163.75 43.31 0.0
-19 3 2 13110.61 1490.26 114.32 0.0
-17 3 2 3102.24 368.14 54.89 0.0
-15 3 2 8851.97 549.65 99.19 0.0
-13 3 2 765.60 82.28 27.22 0.0
-11 3 2 31295.94 2070.10 175.88 0.0
-9 3 2 8038.07 372.60 90.39 0.0
-7 3 2 32567.42 1473.60 186.58 0.0
-5 3 2 64432.30 1732.69 247.07 0.0
-3 3 2 14819.51 389.35 119.97 0.0
-1 3 2 16779.33 234.40 129.07 0.0
1 3 2 38277.38 200.92 188.08 0.0
3 3 2 103098.88 2400.37 312.80 0.0
5 3 2 39674.92 1556.27 193.56 0.0
7 3 2 570.39 68.34 20.14 180.0
9 3 2 1115.45 78.18 33.72 0.0
11 3 2 23470.29 1284.58 151.63 0.0
13 3 2 32037.85 2920.92 182.56 0.0
15 3 2 7364.29 720.31 78.65 0.0
17 3 2 20760.51 2392.02 140.24 0.0
19 3 2 1786.48 300.89 41.38 0.0
21 3 2 671.16 164.81 24.02 0.0
23 3 2 6235.64 882.98 70.81 0.0
25 3 2 5301.72 727.84 72.42 0.0
27 3 2 524.89 238.68 19.10 0.0
-28 4 2 3939.07 316.32 55.56 0.0
-26 4 2 11764.08 1580.13 97.00 0.0
-24 4 2 10117.43 297.15 94.09 0.0
-22 4 2 29846.27 1942.94 158.06 0.0
-20 4 2 16393.94 1468.90 113.39 0.0
-18 4 2 4059.38 501.80 56.97 0.0
-16 4 2 18630.87 1127.13 129.85 0.0
-14 4 2 54579.34 4217.73 235.55 0.0
-12 4 2 51058.48 5169.48 233.13 0.0
-10 4 2 32716.37 1747.11 184.70 0.0
-8 4 2 32529.09 2999.55 180.82 0.0
-6 4 2 122531.43 3092.77 346.70 0.0
-4 4 2 19204.73 542.16 136.09 0.0
-2 4 2 273163.50 2987.98 530.44 0.0
0 4 2 19282.80 227.32 141.58 0.0
2 4 2 72500.59 1083.76 264.60 0.0
4 4 2 13718.42 371.02 120.43 0.0
6 4 2 30211.36 1196.65 179.31 0.0
8 4 2 124009.79 4753.58 339.14 0.0
10 4 2 23079.99 1450.89 152.52 0.0
12 4 2 36836.57 2387.44 195.96 0.0
14 4 2 42210.19 2181.97 196.69 0.0
16 4 2 15644.30 1245.63 122.22 0.0
18 4 2 14863.49 1097.61 125.30 0.0
20 4 2 28083.51 8414.41 164.82 0.0
22 4 2 12294.20 1265.31 118.18 0.0
24 4 2 1776.94 478.19 48.13 0.0
26 4 2 1533.54 514.28 42.87 0.0
28 4 2 5276.39 677.45 75.40 0.0
-27 5 2 3952.65 453.53 53.33 0.0
-25 5 2 5791.13 604.35 70.13 0.0
-23 5 2 8815.65 913.89 89.98 0.0
-21 5 2 4435.70 443.46 64.15 0.0
-19 5 2 8130.54 491.25 83.18 0.0
-17 5 2 11817.34 2286.57 111.32 0.0
-15 5 2 5459.79 681.81 72.64 0.0
-13 5 2 27702.41 2749.17 170.35 0.0
-11 5 2 62867.38 2412.88 268.96 0.0
-9 5 2 3454.47 191.96 63.71 0.0
-7 5 2 19035.13 746.59 138.98 0.0
-5 5 2 31315.10 768.10 173.95 0.0
-3 5 2 110443.59 2399.04 331.62 0.0
-1 5 2 17911.40 337.37 134.79 0.0
1 5 2 3225.50 42.48 59.56 0.0
3 5 2 34051.99 922.39 179.27 0.0
5 5 2 27033.27 789.10 165.83 0.0
7 5 2 33891.53 1697.48 185.10 0.0
9 5 2 64464.17 3671.44 250.47 0.0
11 5 2 44414.17 323.05 193.46 0.0
13 5 2 8093.50 980.68 94.11 0.0
15 5 2 981.36 161.30 29.29 0.0
17 5 2 17761.44 2405.56 130.98 0.0
19 5 2 15909.55 2194.76 124.87 0.0
21 5 2 6217.57 790.86 82.35 0.0
23 5 2 1423.74 249.60 45.86 0.0
25 5 2 1275.52 372.23 44.63 0.0
27 5 2 2155.93 345.38 42.12 0.0
-28 6 2 861.46 335.02 33.04 0.0
-26 6 2 1.48 202.91 0.37 180.0
-24 6 2 907.80 179.06 22.22 180.0
-22 6 2 0.00 604.58 0.12 0.0
-20 6 2 72.50 161.67 1.82 180.0
-18 6 2 3948.24 542.20 65.14 0.0
-16 6 2 3.68 112.18 1.02 180.0
-14 6 2 1568.59 196.65 40.61 0.0
-12 6 2 12608.65 916.66 117.83 180.0
-10 6 2 1804.79 117.43 42.18 0.0
-8 6 2 1307.48 104.76 34.23 0.0
-6 6 2 6096.65 129.39 81.15 0.0
-4 6 2 791.72 53.23 27.04 180.0
-2 6 2 3161.37 125.00 59.12 0.0
0 6 2 2200.95 44.43 47.78 0.0
2 6 2 510.05 79.32 21.75 0.0
4 6 2 2691.89 65.22 50.07 180.0
6 6 2 1231.64 51.76 33.14 0.0
8 6 2 317.01 62.94 13.60 180.0
10 6 2 3730.24 223.95 62.91 180.0
12 6 2 664.23 135.80 24.58 180.0
14 6 2 1759.49 284.93 40.10 0.0
16 6 2 243.18 137.11 13.27 0.0
18 6 2 1198.57 199.34 34.72 0.0
20 6 2 41.31 208.12 9.75 0.0
22 6 2 103.69 191.42 14.81 0.0
24 6 2 0.00 259.20 12.08 0.0
26 6 2 468.26 290.67 16.94 0.0
-27 7 2 1054.05 252.52 27.89 180.0
-25 7 2 1343.61 304.42 36.89 180.0
-23 7 2 10984.14 653.11 99.20 180.0
-21 7 2 3555.22 378.04 56.34 180.0
-19 7 2 325.17 280.74 16.34 180.0
-17 7 2 148.40 188.53 11.66 0.0
-15 7 2 14844.22 922.83 116.43 180.0
-13 7 2 8574.65 234.80 91.84 180.0
-11 7 2 18243.41 658.72 138.96 180.0
-9 7 2 6131.92 263.33 75.14 180.0
-7 7 2 3176.95 180.23 57.85 180.0
-5 7 2 36267.34 212.73 184.09 180.0
-3 7 2 13441.58 432.98 119.28 180.0
-1 7 2 26228.81 612.54 164.07 180.0
1 7 2 594.73 67.27 22.07 180.0
3 7 2 3190.99 105.87 57.44 180.0
5 7 2 4255.91 150.53 65.48 180.0
7 7 2 32079.97 1340.52 180.14 180.0
9 7 2 7237.38 462.89 84.17 180.0
11 7 2 14139.98 1424.37 115.45 180.0
13 7 2 5530.69 328.62 74.95 180.0
15 7 2 2532.06 415.00 49.55 180.0
17 7 2 720.42 265.82 27.89 180.0
19 7 2 6817.93 471.82 78.46 180.0
21 7 2 4408.21 591.86 70.92 180.0
23 7 2 1420.60 239.46 36.90 180.0
25 7 2 0.00 354.37 7.82 180.0
-24 8 2 5838.42 428.65 70.11 180.0
-22 8 2 3291.98 282.41 58.01 180.0
-20 8 2 19362.33 2064.81 126.90 180.0
-18 8 2 9756.79 274.70 92.80 180.0
-16 8 2 7785.11 372.27 86.77 180.0
-14 8 2 18386.89 874.16 134.53 180.0
-12 8 2 17137.61 1173.31 132.44 180.0
-10 8 2 9932.48 384.05 102.45 180.0
-8 8 2 21536.09 772.75 147.97 180.0
-6 8 2 42461.16 1692.98 205.55 180.0
-4 8 2 68500.89 3194.81 262.15 180.0
-2 8 2 17847.96 536.71 134.09 180.0
0 8 2 15023.06 385.99 124.89 180.0
2 8 2 12836.59 421.54 117.60 180.0
4 8 2 43356.81 2354.98 209.37 180.0
6 8 2 17355.51 948.49 134.92 180.0
8 8 2 16192.13 1249.02 124.47 180.0
10 8 2 17632.20 598.40 129.45 180.0
12 8 2 30534.43 959.62 177.57 180.0
14 8 2 11347.52 1125.85 103.68 180.0
16 8 2 18262.31 767.43 135.53 180.0
18 8 2 6281.00 330.08 78.70 180.0
20 8 2 10818.01 819.95 100.18 180.0
22 8 2 2922.47 225.69 62.57 180.0
24 8 2 3012.93 258.87 57.19 180.0
-23 9 2 4070.38 311.41 59.40 180.0
-21 9 2 1998.23 157.09 43.00 180.0
-19 9 2 4947.50 161.21 69.02 180.0
-17 9 2 11294.66 415.21 105.36 180.0
-15 9 2 10821.61 1033.98 103.33 180.0
-13 9 2 3184.77 215.70 56.96 180.0
-11 9 2 11563.55 488.62 107.74 180.0
-9 9 2 19504.46 1613.75 143.86 180.0
-7 9 2 53242.84 2040.13 230.34 180.0
-5 9 2 19606.55 223.88 138.61 180.0
-3 9 2 17444.38 482.25 130.51 180.0
-1 9 2 9194.13 155.74 96.26 180.0
1 9 2 7847.74 225.91 91.21 180.0
3 9 2 33307.91 1336.12 184.50 180.0
5 9 2 13864.69 522.77 120.33 180.0
7 9 2 18145.66 1240.72 141.37 180.0
9 9 2 3103.94 378.43 58.56 180.0
11 9 2 17272.39 830.20 135.32 180.0
13 9 2 14561.97 740.56 121.70 180.0
15 9 2 18836.47 878.32 137.34 180.0
17 9 2 3238.50 217.55 61.22 180.0
19 9 2 2013.56 589.52 48.00 180.0
21 9 2 2552.79 325.00 53.42 180.0
-22 10 2 50.45 173.97 11.39 180.0
-20 10 2 119.54 216.84 5.63 0.0
-18 10 2 37.51 251.00 1.72 0.0
-16 10 2 118.35 127.72 6.80 180.0
-14 10 2 22.01 171.84 10.76 0.0
-12 10 2 3567.44 286.66 59.19 180.0
-10 10 2 2146.26 184.33 43.14 180.0
-8 10 2 2626.47 232.46 49.87 180.0
-6 10 2 2276.88 83.93 49.97 180.0
-4 10 2 386.07 150.68 20.29 180.0
-2 10 2 248.07 115.60 10.86 0.0
0 10 2 285.95 104.58 19.22 180.0
2 10 2 295.78 79.75 17.13 180.0
4 10 2 263.27 105.23 13.92 180.0
6 10 2 1529.37 408.92 43.36 0.0
8 10 2 3716.61 552.21 65.02 180.0
10 10 2 56.17 67.98 6.18 180.0
12 10 2 1233.97 280.50 39.59 180.0
14 10 2 757.54 127.92 27.57 180.0
16 10 2 56.94 133.29 2.33 180.0
18 10 2 1265.83 275.41 29.16 180.0
20 10 2 7.29 150.33 2.19 0.0
-19 11 2 3373.92 162.51 58.90 0.0
-17 11 2 3528.65 231.01 64.51 0.0
-15 11 2 2803.78 258.29 57.04 0.0
-13 11 2 713.96 125.96 27.40 0.0
-11 11 2 2481.91 390.06 47.57 0.0
-9 11 2 2638.69 303.45 49.44 0.0
-7 11 2 4021.73 275.62 64.12 0.0
-5 11 2 14583.46 335.99 120.60 0.0
-3 11 2 4009.45 111.05 61.98 0.0
-1 11 2 25.94 107.23 3.62 180.0
1 11 2 5349.17 179.01 72.20 0.0
3 11 2 12952.35 483.47 112.63 0.0
5 11 2 5677.26 559.08 85.51 0.0
7 11 2 2134.60 352.65 50.21 0.0
9 11 2 328.34 129.86 22.91 0.0
11 11 2 1794.08 85.30 50.44 0.0
13 11 2 2991.12 453.54 65.36 0.0
15 11 2 2462.37 98.20 57.81 0.0
17 11 2 849.22 315.44 37.51 0.0
-16 12 2 6952.00 776.86 81.56 0.0
-14 12 2 7213.38 367.93 87.78 0.0
-12 12 2 4389.75 621.53 65.90 0.0
-10 12 2 7856.87 686.73 81.14 0.0
-8 12 2 8073.81 995.81 89.55 0.0
-6 12 2 18554.54 1036.92 140.40 0.0
-4 12 2 5116.56 329.71 70.06 0.0
-2 12 2 11068.33 424.30 103.34 0.0
0 12 2 14592.07 246.87 117.81 0.0
2 12 2 10470.30 184.47 101.14 0.0
4 12 2 15262.23 928.89 116.73 0.0
6 12 2 7791.56 2321.16 99.12 0.0
8 12 2 7145.81 856.86 82.16 0.0
10 12 2 3896.76 1108.53 62.17 0.0
12 12 2 6644.41 1053.42 95.19 0.0
14 12 2 8152.11 2334.98 82.30 0.0
-13 13 2 5165.12 456.21 80.91 0.0
-11 13 2 7943.67 660.69 94.66 0.0
-9 13 2 4016.52 772.34 70.79 0.0
-7 13 2 4358.62 537.91 66.24 0.0
-5 13 2 6745.00 362.58 77.72 0.0
-3 13 2 13452.77 400.18 115.49 0.0
-1 13 2 12457.27 198.68 108.69 0.0
1 13 2 5615.85 218.80 76.62 0.0
3 13 2 8961.92 262.73 95.01 0.0
5 13 2 2999.14 309.30 53.23 0.0
7 13 2 3542.75 324.01 58.70 0.0
9 13 2 5937.36 622.48 80.63 0.0
11 13 2 7610.75 1952.23 83.86 0.0
-8 14 2 920.47 186.84 27.55 0.0
-6 14 2 217.42 222.93 21.25 0.0
-4 14 2 1976.21 809.85 37.02 0.0
-2 14 2 912.04 189.54 30.78 0.0
0 14 2 2683.93 281.62 45.12 0.0
2 14 2 594.06 142.39 23.24 0.0
4 14 2 0.00 168.03 3.24 180.0
6 14 2 1096.83 149.65 29.94 0.0
-29 1 3 2919.11 448.79 49.51 180.0
-27 1 3 7049.32 761.89 89.64 180.0
-25 1 3 7206.95 937.90 75.35 180.0
-23 1 3 12398.94 1150.91 102.88 180.0
-21 1 3 291.99 195.44 12.93 180.0
-19 1 3 11781.81 1447.57 108.65 180.0
-17 1 3 3910.69 486.11 66.45 180.0
-15 1 3 3765.21 314.53 61.71 180.0
-13 1 3 73164.52 5445.16 278.34 180.0
-11 1 3 11864.42 872.21 111.82 180.0
-9 1 3 63068.76 3174.86 250.34 180.0
-7 1 3 67457.54 2232.75 260.17 180.0
-5 1 3 152415.66 3504.63 390.46 180.0
-3 1 3 140774.86 1550.89 375.54 180.0
-1 1 3 2018.69 61.87 44.56 180.0
1 1 3 25918.89 104.33 159.93 180.0
3 1 3 4097.24 70.11 62.73 180.0
5 1 3 72563.93 882.57 263.16 180.0
7 1 3 23995.82 2463.41 155.70 180.0
9 1 3 5513.34 521.00 74.98 180.0
11 1 3 20318.76 162.26 128.27 180.0
13 1 3 30255.85 1188.38 188.68 180.0
15 1 3 34693.22 1219.07 202.70 180.0
17 1 3 22128.84 2428.03 141.86 180.0
19 1 3 1250.82 216.33 34.86 180.0
21 1 3 6441.07 974.97 76.47 180.0
23 1 3 2628.38 462.67 49.07 180.0
25 1 3 2507.90 254.33 57.73 180.0
27 1 3 4420.58 383.21 75.73 180.0
-30 2 3 5139.43 638.55 64.67 180.0
-28 2 3 10022.51 594.50 77.76 180.0
-26 2 3 8272.00 879.46 77.86 180.0
-24 2 3 7045.24 818.08 71.43 180.0
-22 2 3 24247.68 1949.01 137.99 180.0
-20 2 3 5341.17 494.58 69.90 180.0
-18 2 3 16874.60 1536.94 120.24 180.0
-16 2 3 15136.31 1444.07 116.65 180.0
-14 2 3 38801.18 2441.02 212.94 180.0
-12 2 3 38863.00 2672.82 200.64 180.0
-10 2 3 103151.77 6478.37 326.89 180.0
-8 2 3 64505.79 1809.79 257.13 180.0
-6 2 3 21284.66 430.85 152.63 180.0
-4 2 3 171373.00 3596.19 416.15 180.0
-2 2 3 77207.10 901.01 272.87 180.0
0 2 3 24934.23 527.97 155.51 180.0
2 2 3 46163.07 1188.96 219.42 180.0
4 2 3 144306.50 7280.31 353.96 180.0
6 2 3 42520.93 1950.76 205.73 180.0
8 2 3 43712.16 1605.87 213.20 180.0
10 2 3 5593.48 531.48 72.54 180.0
12 2 3 58461.27 1471.77 252.45 180.0
14 2 3 27481.40 2851.10 161.87 180.0
16 2 3 17775.65 685.34 141.17 180.0
18 2 3 17561.51 231.48 143.09 180.0
20 2 3 4803.50 682.46 65.91 180.0
22 2 3 17930.23 1387.17 108.04 180.0
24 2 3 8665.60 843.50 76.94 180.0
26 2 3 6289.67 366.35 84.76 180.0
28 2 3 2258.76 338.06 41.74 180.0
-29 3 3 2215.95 375.73 46.23 180.0
-27 3 3 3800.39 532.53 50.56 180.0
-25 3 3 1880.21 289.37 40.94 180.0
-23 3 3 6520.18 431.33 78.02 180.0
-21 3 3 8312.81 906.37 88.71 180.0
-19 3 3 16823.64 1301.07 129.85 180.0
-17 3 3 181.93 127.79 12.89 180.0
-15 3 3 8364.43 602.64 93.33 180.0
-13 3 3 33168.31 2766.11 185.42 180.0
-11 3 3 59325.96 3222.69 247.30 180.0
-9 3 3 28365.93 1169.02 169.15 180.0
-7 3 3 112208.38 4354.89 330.95 180.0
-5 3 3 16831.74 244.46 131.24 180.0
-3 3 3 46763.95 820.86 217.38 180.0
-1 3 3 39124.09 788.09 200.18 180.0
1 3 3 26714.86 219.07 168.72 180.0
3 3 3 10888.05 278.48 108.21 180.0
5 3 3 5172.52 362.23 74.37 180.0
7 3 3 20820.49 678.52 143.72 180.0
9 3 3 39688.88 1491.84 199.62 180.0
11 3 3 22412.97 2369.18 144.00 180.0
13 3 3 38172.58 2452.91 191.92 180.0
15 3 3 8551.03 922.58 90.61 180.0
17 3 3 9735.00 970.61 89.37 180.0
19 3 3 7969.56 1121.11 90.12 180.0
21 3 3 10956.94 308.68 110.71 180.0
23 3 3 8446.45 1026.35 92.15 180.0
25 3 3 1597.08 400.12 29.56 180.0
27 3 3 1812.65 300.44 35.17 180.0
-28 4 3 371.39 243.75 7.35 180.0
-26 4 3 0.00 342.46 1.68 180.0
-24 4 3 0.00 223.84 18.84 180.0
-22 4 3 2333.92 161.06 50.02 180.0
-20 4 3 693.69 203.09 31.69 0.0
-18 4 3 1519.10 283.36 38.65 180.0
-16 4 3 846.05 134.66 35.21 0.0
-14 4 3 107.76 127.51 2.26 180.0
-12 4 3 15.68 89.99 3.56 180.0
-10 4 3 875.61 60.57 27.16 180.0
-8 4 3 10543.53 393.41 102.06 180.0
-6 4 3 3281.23 90.35 55.66 180.0
-4 4 3 29649.88 466.46 167.94 180.0
-2 4 3 3977.57 69.86 63.09 0.0
0 4 3 6209.41 72.60 84.08 180.0
2 4 3 3273.49 117.00 56.69 0.0
4 4 3 253.64 35.40 13.58 0.0
6 4 3 106.28 43.11 10.37 0.0
8 4 3 5228.46 210.85 70.68 180.0
10 4 3 11796.90 563.08 101.43 180.0
12 4 3 6773.83 267.50 85.47 180.0
14 4 3 512.05 127.86 22.04 180.0
16 4 3 223.33 154.86 17.89 0.0
18 4 3 825.98 332.70 19.36 180.0
20 4 3 309.66 167.15 17.39 0.0
22 4 3 404.27 189.88 20.94 180.0
24 4 3 0.00 259.58 14.43 0.0
26 4 3 0.00 198.26 8.95 0.0
-29 5 3 1450.11 1242.16 35.53 0.0
-27 5 3 740.28 212.17 24.28 0.0
-25 5 3 1673.39 226.85 37.16 0.0
-23 5 3 2050.50 368.41 43.42 0.0
-21 5 3 12103.97 1334.40 109.02 0.0
-19 5 3 4226.21 373.62 67.98 0.0
-17 5 3 13869.87 1101.78 114.85 0.0
-15 5 3 765.92 103.38 26.85 180.0
-13 5 3 38248.95 1581.70 196.66 0.0
-11 5 3 22064.18 913.36 149.77 0.0
-9 5 3 46401.55 1364.35 214.73 0.0
-7 5 3 4191.35 158.26 67.19 0.0
-5 5 3 39187.50 860.23 200.79 0.0
-3 5 3 3172.91 78.02 52.91 0.0
-1 5 3 129982.50 2934.57 355.76 0.0
1 5 3 38303.73 723.79 198.40 0.0
3 5 3 16359.13 451.52 125.09 0.0
5 5 3 21087.32 519.32 145.29 0.0
7 5 3 4112.66 134.36 61.09 0.0
9 5 3 24141.65 1459.99 157.48 0.0
11 5 3 3931.07 555.44 58.50 0.0
13 5 3 15891.55 837.71 127.72 0.0
15 5 3 3674.17 224.29 55.21 0.0
17 5 3 7718.06 638.03 87.84 0.0
19 5 3 6227.34 373.26 82.47 0.0
21 5 3 5012.30 309.88 74.80 0.0
23 5 3 5111.65 452.80 81.29 0.0
25 5 3 647.58 198.37 35.69 0.0
-28 6 3 5347.87 688.72 72.82 0.0
-26 6 3 1204.81 248.36 32.69 0.0
-24 6 3 4490.23 584.17 62.83 0.0
-22 6 3 18204.46 1207.23 117.24 0.0
-20 6 3 12948.90 773.96 105.99 0.0
-18 6 3 17802.09 1540.67 131.56 0.0
-16 6 3 16716.19 1168.91 122.34 0.0
-14 6 3 16512.65 844.68 129.48 0.0
-12 6 3 19724.65 1416.86 138.96 0.0
-10 6 3 72939.16 2457.83 271.20 0.0
-8 6 3 33552.72 1635.10 189.01 0.0
-6 6 3 20817.51 692.22 144.66 0.0
-4 6 3 47876.57 164.50 216.39 0.0
-2 6 3 63898.75 667.49 251.50 0.0
0 6 3 34302.04 740.87 187.94 0.0
2 6 3 34067.08 915.68 185.47 0.0
4 6 3 20883.78 535.04 143.73 0.0
6 6 3 15378.90 815.68 124.06 0.0
8 6 3 41059.51 1032.58 203.37 0.0
10 6 3 31462.85 2021.26 174.35 0.0
12 6 3 26630.56 1881.92 158.91 0.0
14 6 3 16768.30 1006.22 126.25 0.0
16 6 3 14371.89 464.57 122.53 0.0
18 6 3 16820.63 1275.40 122.01 0.0
20 6 3 11925.72 771.57 106.91 0.0
22 6 3 9903.67 596.03 97.10 0.0
24 6 3 4412.52 774.61 70.07 0.0
-27 7 3 3190.59 495.46 53.30 0.0
-25 7 3 3412.86 471.90 53.58 0.0
-23 7 3 484.50 190.19 18.08 0.0
-21 7 3 2105.87 200.85 45.29 0.0
-19 7 3 7337.68 298.34 82.99 0.0
-17 7 3 13711.27 509.80 113.52 0.0
-15 7 3 11980.84 494.09 106.82 0.0
-13 7 3 40304.77 1798.89 196.51 0.0
-11 7 3 110.12 87.06 10.31 0.0
-9 7 3 19417.75 608.41 138.26 0.0
-7 7 3 21352.73 699.34 147.11 0.0
-5 7 3 39394.22 2008.69 195.90 0.0
-3 7 3 30156.27 918.36 176.63 0.0
-1 7 3 17485.31 279.77 133.28 0.0
1 7 3 18599.17 482.44 139.07 0.0
3 7 3 19151.45 1630.08 135.01 0.0
5 7 3 16081.96 411.42 130.79 0.0
7 7 3 33870.54 1913.69 180.58 0.0
9 7 3 5268.42 429.77 70.20 0.0
11 7 3 3833.86 733.83 55.76 0.0
13 7 3 6677.46 544.75 79.44 0.0
15 7 3 7997.45 547.45 87.18 0.0
17 7 3 18598.19 4183.09 120.63 0.0
19 7 3 4573.83 588.65 60.75 0.0
21 7 3 8078.40 915.23 91.17 0.0
23 7 3 2085.85 257.03 49.45 0.0
-24 8 3 1365.23 253.78 35.27 0.0
-22 8 3 308.65 170.97 11.21 0.0
-20 8 3 369.09 199.90 19.79 180.0
-18 8 3 4447.40 224.30 66.09 0.0
-16 8 3 2294.90 128.97 49.67 0.0
-14 8 3 5343.94 278.89 74.84 0.0
-12 8 3 436.20 83.07 19.36 0.0
-10 8 3 568.72 121.42 23.09 180.0
-8 8 3 0.00 78.45 0.18 180.0
-6 8 3 778.42 75.07 30.74 0.0
-4 8 3 3365.16 137.03 58.98 0.0
-2 8 3 20.90 156.13 2.44 180.0
0 8 3 256.28 65.26 15.90 180.0
2 8 3 655.34 103.47 30.75 0.0
4 8 3 4481.11 588.43 65.70 0.0
6 8 3 13565.29 766.08 120.04 0.0
8 8 3 202.52 99.39 8.77 0.0
10 8 3 102.86 68.53 12.36 0.0
12 8 3 2111.76 217.44 50.59 0.0
14 8 3 1209.23 180.22 32.00 0.0
16 8 3 1338.75 352.35 36.31 0.0
18 8 3 921.81 161.79 28.66 0.0
20 8 3 29.68 166.82 2.74 180.0
22 8 3 103.05 171.79 8.96 0.0
-23 9 3 696.90 205.25 30.98 180.0
-21 9 3 332.45 135.91 17.35 180.0
-19 9 3 5899.10 276.95 76.62 180.0
-17 9 3 6565.51 377.70 79.19 180.0
-15 9 3 5152.34 458.64 69.67 180.0
-13 9 3 6387.59 424.52 79.34 180.0
-11 9 3 2962.89 167.10 57.37 180.0
-9 9 3 4388.86 164.45 65.15 180.0
-7 9 3 7504.42 258.87 88.67 180.0
-3 9 3 3681.98 74.29 59.09 180.0
-1 9 3 9388.38 161.10 99.61 180.0
1 9 3 6854.40 187.27 82.93 180.0
3 9 3 490.21 97.61 23.77 180.0
5 9 3 14617.18 1100.00 127.96 180.0
7 9 3 11959.86 830.25 116.67 180.0
9 9 3 3827.66 595.34 62.32 180.0
11 9 3 3926.05 130.96 61.91 180.0
13 9 3 1822.74 282.72 39.47 180.0
15 9 3 5498.53 372.83 59.20 180.0
17 9 3 5460.57 312.67 78.29 180.0
19 9 3 2989.74 392.63 51.35 180.0
21 9 3 698.87 221.94 29.33 180.0
-22 10 3 2800.11 216.03 53.59 180.0
-20 10 3 888.70 171.31 28.45 180.0
-18 10 3 9403.48 338.41 91.86 180.0
-16 10 3 14228.80 870.77 113.65 180.0
-14 10 3 13664.26 861.14 114.94 180.0
-12 10 3 10559.18 398.02 99.57 180.0
-10 10 3 14058.84 794.46 115.69 180.0
-8 10 3 22606.92 1016.21 152.65 180.0
-6 10 3 24342.46 1290.48 153.02 180.0
-4 10 3 53290.90 847.77 232.48 180.0
-2 10 3 21814.84 573.84 146.12 180.0
0 10 3 11943.11 125.70 110.22 180.0
2 10 3 7182.57 554.94 81.99 180.0
4 10 3 25461.18 945.10 157.03 180.0
6 10 3 14244.44 813.24 121.38 180.0
8 10 3 12533.21 1928.46 125.61 180.0
10 10 3 7711.49 760.67 90.27 180.0
12 10 3 3808.25 1144.41 66.50 180.0
14 10 3 12320.24 1143.74 114.85 180.0
16 10 3 14826.09 1271.41 120.15 180.0
18 10 3 7326.96 449.90 91.50 180.0
20 10 3 1700.24 496.81 50.01 180.0
-19 11 3 3987.30 195.91 60.56 180.0
-17 11 3 3587.67 346.45 58.35 180.0
-15 11 3 5185.32 355.40 72.63 180.0
-13 11 3 8420.94 430.94 89.42 180.0
-11 11 3 11565.75 340.27 109.59 180.0
-9 11 3 6784.95 231.12 80.12 180.0
-7 11 3 7565.37 723.93 85.75 180.0
-5 11 3 8579.21 306.89 92.40 180.0
-3 11 3 8544.92 98.01 93.03 180.0
-1 11 3 12813.38 171.65 110.97 180.0
1 11 3 6006.73 311.93 75.94 180.0
3 11 3 10012.34 560.52 98.75 180.0
5 11 3 4044.74 238.83 67.53 180.0
7 11 3 5831.74 1301.70 92.32 180.0
9 11 3 7202.39 139.77 89.36 180.0
11 11 3 3365.96 441.74 67.46 180.0
13 11 3 9093.58 774.26 109.35 180.0
15 11 3 3936.90 415.13 71.45 180.0
17 11 3 3392.13 1471.96 55.92 180.0
-16 12 3 1.86 357.53 0.44 0.0
-14 12 3 474.22 135.28 11.81 180.0
-12 12 3 1971.14 245.17 47.51 180.0
-10 12 3 1960.83 170.09 45.52 180.0
-8 12 3 493.46 204.06 25.01 180.0
-6 12 3 198.95 138.84 14.04 0.0
-4 12 3 362.13 188.04 19.96 0.0
-2 12 3 1749.32 402.44 37.22 180.0
0 12 3 4444.30 194.04 67.83 180.0
2 12 3 3227.46 382.08 55.05 180.0
4 12 3 411.66 97.82 24.33 180.0
6 12 3 522.37 179.48 21.85 180.0
8 12 3 1.97 142.72 0.71 0.0
10 12 3 1390.51 118.20 43.95 180.0
12 12 3 1489.55 109.10 46.58 180.0
14 12 3 4.21 229.63 1.81 0.0
-13 13 3 2011.57 400.03 40.10 0.0
-11 13 3 2859.54 260.06 53.87 0.0
-9 13 3 121.72 162.97 18.75 0.0
-7 13 3 2328.42 212.11 47.11 0.0
-5 13 3 5271.06 497.87 71.34 0.0
-3 13 3 1455.35 188.21 42.89 0.0
-1 13 3 4018.76 216.82 63.80 0.0
3 13 3 1155.24 188.07 32.05 0.0
5 13 3 2544.21 491.45 49.99 0.0
7 13 3 2330.11 327.43 47.22 0.0
9 13 3 482.03 253.00 25.27 0.0
11 13 3 1343.81 314.25 37.12 0.0
-6 14 3 3727.64 161.10 58.88 0.0
-4 14 3 8282.00 297.05 89.56 0.0
-2 14 3 8122.31 449.05 89.15 0.0
0 14 3 12792.03 310.85 106.76 0.0
2 14 3 2907.18 311.62 55.14 0.0
4 14 3 7059.61 414.81 85.53 0.0
-30 0 4 2883.75 588.78 40.04 0.0
-28 0 4 4511.05 362.93 59.50 0.0
-26 0 4 3963.00 1434.20 55.17 0.0
-24 0 4 16543.41 402.44 130.91 0.0
-20 0 4 13365.63 2037.13 109.61 0.0
-18 0 4 35153.05 5773.35 182.52 0.0
-16 0 4 59128.35 7235.20 253.68 0.0
-14 0 4 53306.04 319.30 226.20 0.0
-12 0 4 59862.92 7142.05 251.50 0.0
-10 0 4 54014.58 4215.50 235.05 0.0
-8 0 4 100505.23 3545.12 320.39 0.0
-6 0 4 46405.59 856.90 215.78 0.0
-4 0 4 124823.55 3594.31 359.58 0.0
-2 0 4 60147.43 1924.40 253.22 0.0
0 0 4 138753.64 216.24 366.06 0.0
2 0 4 61316.51 170.92 232.48 0.0
4 0 4 505.51 46.19 20.43 180.0
6 0 4 228749.08 534.96 437.48 0.0
10 0 4 17521.40 207.99 133.33 0.0
12 0 4 6306.42 206.88 76.97 0.0
14 0 4 35168.82 7383.43 172.56 0.0
16 0 4 100517.04 556.17 269.29 0.0
18 0 4 41445.61 10068.64 186.86 0.0
20 0 4 19779.99 5582.79 131.75 0.0
22 0 4 6101.76 1654.25 72.42 0.0
24 0 4 1776.48 412.74 41.76 0.0
26 0 4 7691.26 2641.44 76.02 0.0
-29 1 4 1984.59 257.75 43.35 0.0
-27 1 4 2970.95 511.22 46.03 0.0
-25 1 4 7717.53 936.85 74.83 0.0
-23 1 4 580.04 212.42 21.73 0.0
-21 1 4 12294.86 536.07 116.63 0.0
-19 1 4 12196.63 1263.72 117.47 0.0
-17 1 4 26039.93 1893.08 164.30 0.0
-15 1 4 13812.72 1144.77 126.87 0.0
-13 1 4 42998.44 3287.00 211.70 0.0
-11 1 4 13853.93 365.50 121.03 0.0
-9 1 4 62103.67 1888.22 255.31 0.0
-7 1 4 230.88 47.77 15.12 0.0
-5 1 4 3676.28 90.30 65.09 0.0
-3 1 4 9589.39 98.45 104.82 0.0
-1 1 4 8510.59 323.46 92.58 0.0
1 1 4 33158.79 497.98 185.07 0.0
3 1 4 37588.37 492.69 187.33 0.0
5 1 4 49159.64 3131.37 211.45 0.0
7 1 4 44472.88 2433.76 206.03 0.0
9 1 4 35591.74 3674.22 184.58 0.0
11 1 4 34603.72 3206.58 180.27 0.0
13 1 4 1508.01 249.27 37.18 0.0
15 1 4 12353.47 616.80 120.40 0.0
17 1 4 15817.09 371.81 132.47 0.0
19 1 4 7381.97 325.31 92.63 0.0
21 1 4 962.52 197.46 31.07 0.0
23 1 4 4517.63 694.45 57.24 0.0
25 1 4 3095.40 253.48 61.97 0.0
27 1 4 1912.33 310.30 50.52 0.0
-30 2 4 1080.89 241.19 30.68 0.0
-28 2 4 14.69 608.46 0.10 180.0
-26 2 4 85.34 211.09 12.53 180.0
-24 2 4 535.56 192.91 29.65 180.0
-22 2 4 532.08 561.89 36.56 180.0
-20 2 4 1516.30 262.48 39.96 0.0
-18 2 4 3.31 197.99 1.35 0.0
-16 2 4 490.53 104.79 24.12 0.0
-14 2 4 732.33 95.82 28.91 180.0
-12 2 4 228.62 101.85 15.13 0.0
-10 2 4 4719.44 210.16 68.59 0.0
-8 2 4 4855.76 227.61 78.13 0.0
-6 2 4 748.58 37.98 29.69 180.0
-4 2 4 25183.05 356.21 153.13 180.0
-2 2 4 1921.87 32.53 41.09 0.0
0 2 4 15702.65 70.82 130.77 0.0
2 2 4 279.83 36.31 12.88 0.0
4 2 4 926.79 186.88 28.62 0.0
6 2 4 31.59 77.79 9.65 0.0
8 2 4 8239.89 682.50 86.13 180.0
10 2 4 424.43 158.43 20.64 0.0
12 2 4 185.42 88.09 15.31 0.0
14 2 4 1346.91 259.34 37.29 0.0
16 2 4 2899.59 263.13 67.54 180.0
18 2 4 3042.26 380.24 55.50 180.0
20 2 4 607.05 163.14 25.29 0.0
22 2 4 906.72 366.67 36.74 0.0
24 2 4 1098.96 172.38 36.39 0.0
26 2 4 0.00 205.25 12.05 180.0
-29 3 4 673.87 269.60 26.67 180.0
-27 3 4 2085.98 305.23 39.89 180.0
-25 3 4 4655.06 685.20 63.28 180.0
-23 3 4 3886.74 631.50 66.15 180.0
-21 3 4 2717.05 351.02 51.16 180.0
-19 3 4 2856.64 396.30 49.81 180.0
-17 3 4 6048.50 497.51 78.63 180.0
-15 3 4 21270.04 1641.39 141.96 180.0
-13 3 4 15560.17 1259.81 127.49 180.0
-11 3 4 20573.34 1237.98 144.39 180.0
-9 3 4 41423.93 1184.64 207.85 180.0
-7 3 4 89071.79 1750.36 294.26 180.0
-5 3 4 6486.63 98.97 77.27 0.0
-3 3 4 46833.32 600.89 221.19 180.0
-1 3 4 1048.25 32.83 34.99 180.0
1 3 4 12250.88 56.79 114.10 180.0
3 3 4 1046.21 41.77 32.31 0.0
5 3 4 72789.43 3983.06 263.33 180.0
7 3 4 25390.93 669.27 153.26 180.0
9 3 4 19210.79 671.88 139.84 180.0
11 3 4 11919.97 1889.45 105.15 180.0
13 3 4 5971.33 506.93 76.43 180.0
15 3 4 16149.70 1557.24 122.34 180.0
17 3 4 10506.41 1273.01 100.37 180.0
19 3 4 4999.27 611.06 66.91 180.0
21 3 4 641.78 188.29 29.21 180.0
23 3 4 695.48 166.18 26.12 180.0
25 3 4 2032.31 300.03 45.30 180.0
27 3 4 2613.71 550.99 49.94 180.0
-28 4 4 5058.19 788.80 65.69 180.0
-26 4 4 8028.35 717.73 78.14 180.0
-24 4 4 4196.47 633.55 54.34 180.0
-22 4 4 4980.65 755.78 69.32 180.0
-20 4 4 40379.31 2741.66 184.70 180.0
-18 4 4 31284.03 2914.86 178.23 180.0
-16 4 4 19016.52 1802.97 137.76 180.0
-14 4 4 12131.98 542.71 114.32 180.0
-12 4 4 83069.84 3928.65 287.01 180.0
-10 4 4 91183.19 5517.58 306.09 180.0
-8 4 4 55632.19 1301.37 236.94 180.0
-6 4 4 56225.84 1241.54 243.76 180.0
-4 4 4 38887.53 247.08 198.16 180.0
-2 4 4 665.87 94.90 27.96 180.0
0 4 4 89978.81 1034.90 295.91 180.0
2 4 4 49040.36 796.69 222.67 180.0
4 4 4 23493.60 385.17 155.67 180.0
6 4 4 21442.48 989.55 144.86 180.0
8 4 4 45480.07 1807.79 209.47 180.0
10 4 4 66737.42 3021.72 251.81 180.0
12 4 4 36570.04 1780.01 196.71 180.0
14 4 4 47913.93 5532.75 222.43 180.0
16 4 4 16303.95 639.22 136.54 180.0
18 4 4 10730.23 835.13 110.04 180.0
20 4 4 6178.35 707.80 87.20 180.0
22 4 4 6996.26 1070.64 89.32 180.0
24 4 4 7629.48 278.98 94.65 180.0
26 4 4 2142.82 507.96 49.84 180.0
-27 5 4 2711.36 417.00 54.29 180.0
-25 5 4 956.59 279.77 36.40 180.0
-23 5 4 5894.62 1125.74 71.87 180.0
-21 5 4 8296.43 863.97 84.84 180.0
-19 5 4 18322.77 1455.40 137.45 180.0
-17 5 4 13826.43 1204.93 119.06 180.0
-15 5 4 34207.07 1551.64 178.75 180.0
-13 5 4 296.45 109.64 15.31 180.0
-11 5 4 30549.39 1096.77 180.00 180.0
-9 5 4 55934.31 2627.86 245.05 180.0
-7 5 4 11140.47 365.93 115.22 180.0
-5 5 4 2257.01 103.26 48.30 180.0
-3 5 4 77008.09 1946.64 272.43 180.0
-1 5 4 36222.76 1806.95 196.21 180.0
1 5 4 58554.16 963.54 239.51 180.0
3 5 4 9292.74 308.21 97.63 180.0
5 5 4 32874.09 1054.14 181.81 180.0
7 5 4 9407.85 247.20 96.71 180.0
9 5 4 19502.49 918.52 138.97 180.0
11 5 4 34679.37 294.06 168.27 180.0
13 5 4 32475.75 2492.96 168.18 180.0
15 5 4 12107.61 342.27 94.86 180.0
17 5 4 4716.88 602.59 68.42 180.0
19 5 4 3809.46 401.70 65.76 180.0
21 5 4 8411.38 1177.65 92.67 180.0
23 5 4 3784.11 933.25 63.11 180.0
25 5 4 1788.93 293.19 46.87 180.0
-28 6 4 0.00 225.38 0.16 0.0
-26 6 4 1384.79 233.82 34.59 180.0
-24 6 4 134.14 217.93 4.72 180.0
-22 6 4 1654.52 613.84 35.49 0.0
-20 6 4 27.88 163.04 4.43 0.0
-18 6 4 679.11 120.98 22.95 180.0
-16 6 4 44.83 129.81 16.62 0.0
-14 6 4 5104.65 442.42 71.49 180.0
-12 6 4 8492.32 300.79 90.95 180.0
-10 6 4 6426.61 351.29 80.46 0.0
-8 6 4 1124.69 100.11 36.45 180.0
-6 6 4 1491.49 64.72 37.74 0.0
-4 6 4 10552.02 286.52 103.35 180.0
-2 6 4 0.39 53.98 0.22 0.0
0 6 4 53.81 25.61 7.16 0.0
2 6 4 368.20 43.41 15.15 0.0
4 6 4 1857.45 81.84 42.14 0.0
6 6 4 3917.83 164.64 61.31 180.0
8 6 4 73.87 75.76 7.92 180.0
10 6 4 3437.97 249.67 57.34 180.0
12 6 4 280.96 83.89 14.90 0.0
14 6 4 3992.68 436.58 69.58 0.0
16 6 4 3111.13 624.98 56.88 180.0
18 6 4 107.13 204.09 5.90 180.0
20 6 4 466.45 186.80 21.95 180.0
22 6 4 21.66 183.28 2.59 180.0
24 6 4 0.00 190.61 0.07 180.0
-27 7 4 996.47 168.41 29.15 0.0
-25 7 4 1741.40 208.37 34.91 0.0
-23 7 4 1.90 160.60 2.20 0.0
-21 7 4 9143.71 614.92 92.14 0.0
-19 7 4 6755.33 246.42 77.95 0.0
-17 7 4 8158.19 862.36 87.37 0.0
-15 7 4 79.98 98.39 7.71 0.0
-13 7 4 14162.53 865.25 119.53 0.0
-11 7 4 9950.98 229.35 98.17 0.0
-9 7 4 21433.93 608.10 149.49 0.0
-7 7 4 17824.51 497.73 135.36 0.0
-5 7 4 2903.00 242.49 52.83 0.0
-3 7 4 9811.66 130.46 99.44 0.0
-1 7 4 5899.10 118.17 77.81 0.0
1 7 4 5648.81 91.09 75.22 0.0
3 7 4 14654.63 636.65 118.96 0.0
5 7 4 2342.18 169.68 49.16 0.0
7 7 4 10.63 131.05 2.94 180.0
9 7 4 9276.38 468.16 95.49 0.0
11 7 4 30252.01 1246.22 171.75 0.0
13 7 4 7317.27 708.28 80.56 0.0
15 7 4 10433.74 494.26 108.97 0.0
17 7 4 1161.20 210.83 33.81 0.0
19 7 4 2987.14 555.75 45.96 0.0
21 7 4 933.12 173.85 40.02 0.0
23 7 4 3715.64 614.48 67.93 0.0
-24 8 4 6140.79 248.45 77.19 0.0
-22 8 4 4427.81 337.65 63.07 0.0
-20 8 4 3825.14 624.24 58.25 0.0
-18 8 4 13365.44 457.07 110.47 0.0
-16 8 4 13194.99 545.00 113.18 0.0
-14 8 4 23010.50 1069.75 150.83 0.0
-12 8 4 37277.12 710.17 190.23 0.0
-10 8 4 15462.41 826.68 125.68 0.0
-8 8 4 32830.89 957.27 183.72 0.0
-6 8 4 15639.54 417.10 125.95 0.0
-4 8 4 30007.76 846.04 173.55 0.0
-2 8 4 19228.57 272.07 138.34 0.0
0 8 4 17319.70 303.65 130.28 0.0
2 8 4 9621.90 88.81 98.81 0.0
4 8 4 1703.47 259.72 41.09 0.0
6 8 4 54143.78 2680.98 233.50 0.0
8 8 4 31917.72 3235.66 168.16 0.0
10 8 4 27496.15 4151.61 161.53 0.0
12 8 4 21163.45 715.64 140.38 0.0
14 8 4 21135.98 1168.24 141.92 0.0
16 8 4 4107.60 479.68 68.15 0.0
18 8 4 7729.27 3164.91 83.97 0.0
20 8 4 6973.90 996.53 79.55 0.0
22 8 4 3696.59 233.44 69.79 0.0
-23 9 4 5593.23 303.26 70.55 0.0
-21 9 4 3094.16 302.50 55.52 0.0
-19 9 4 1900.82 266.04 39.52 0.0
-17 9 4 6871.30 420.77 81.66 0.0
-15 9 4 17085.12 986.51 123.61 0.0
-13 9 4 16243.79 850.78 125.97 0.0
-11 9 4 12407.55 696.45 113.78 0.0
-9 9 4 11949.94 301.75 113.38 0.0
-7 9 4 8169.10 205.29 91.02 0.0
-5 9 4 36861.91 1535.73 191.79 0.0
-3 9 4 36589.55 722.12 188.15 0.0
-1 9 4 9584.52 253.00 100.22 0.0
1 9 4 4574.49 131.81 66.12 0.0
3 9 4 10600.03 579.81 102.50 0.0
5 9 4 11646.26 147.53 107.04 0.0
7 9 4 30012.87 557.59 160.41 0.0
9 9 4 15864.91 236.15 127.91 0.0
11 9 4 12843.23 226.82 118.80 0.0
13 9 4 2902.24 206.24 59.75 0.0
15 9 4 7779.06 368.32 92.67 0.0
17 9 4 9778.64 673.22 103.23 0.0
19 9 4 5479.73 549.05 80.16 0.0
21 9 4 732.59 212.65 25.81 0.0
-22 10 4 0.00 173.88 13.87 0.0
-20 10 4 831.44 247.97 19.51 0.0
-18 10 4 95.59 127.61 5.94 180.0
-16 10 4 153.86 142.64 14.02 0.0
-14 10 4 371.39 142.46 14.84 0.0
-12 10 4 4.15 118.82 0.96 0.0
-10 10 4 185.09 226.99 10.38 0.0
-8 10 4 4659.47 301.49 68.12 0.0
-6 10 4 1823.66 106.63 42.37 0.0
-4 10 4 393.79 122.27 15.91 0.0
-2 10 4 411.65 76.47 20.18 0.0
0 10 4 686.58 130.95 23.72 0.0
2 10 4 96.41 100.64 6.95 180.0
4 10 4 449.32 139.57 19.51 0.0
6 10 4 507.86 192.11 20.91 0.0
8 10 4 33.54 83.84 4.86 180.0
10 10 4 877.35 225.15 27.67 0.0
12 10 4 0.03 281.30 0.11 180.0
14 10 4 2289.78 550.03 48.52 0.0
16 10 4 1502.69 354.25 38.53 0.0
18 10 4 133.72 164.14 6.63 0.0
-19 11 4 347.74 168.14 15.57 180.0
-17 11 4 5465.00 321.25 72.36 180.0
-15 11 4 8004.80 622.61 81.88 180.0
-13 11 4 6772.86 188.45 82.95 180.0
-11 11 4 2494.74 120.87 48.13 180.0
-9 11 4 823.18 165.85 29.95 180.0
-7 11 4 3089.13 105.88 55.08 180.0
-5 11 4 1306.57 136.92 33.49 180.0
-3 11 4 13314.07 340.06 116.52 180.0
-1 11 4 6031.89 169.48 75.47 180.0
1 11 4 130.33 100.38 9.85 180.0
3 11 4 443.44 134.68 19.98 180.0
5 11 4 5054.87 262.05 74.44 180.0
7 11 4 3455.83 244.00 64.23 180.0
9 11 4 6534.30 145.86 86.03 180.0
11 11 4 782.80 108.99 33.10 180.0
13 11 4 1008.71 121.62 32.26 180.0
15 11 4 1790.90 298.09 51.52 180.0
-16 12 4 6873.51 717.20 80.20 180.0
-14 12 4 8345.76 647.33 87.85 180.0
-12 12 4 10496.64 614.15 104.52 180.0
-10 12 4 5180.88 284.16 72.69 180.0
-8 12 4 5980.70 696.39 75.12 180.0
-6 12 4 11743.41 542.40 106.52 180.0
-4 12 4 9599.83 309.93 95.69 180.0
-2 12 4 8498.14 175.29 87.37 180.0
0 12 4 8224.16 151.03 86.10 180.0
2 12 4 11356.86 268.58 109.03 180.0
4 12 4 6442.67 906.39 85.98 180.0
6 12 4 9628.17 488.64 103.12 180.0
8 12 4 7608.12 436.85 98.84 180.0
10 12 4 6781.48 1875.05 83.40 180.0
12 12 4 3301.29 1255.77 52.04 180.0
14 12 4 3793.39 141.56 79.10 180.0
-11 13 4 5437.03 303.34 78.05 180.0
-9 13 4 12337.09 763.55 111.97 180.0
-7 13 4 9362.82 489.95 97.62 180.0
-5 13 4 2961.85 164.96 54.73 180.0
-3 13 4 2219.01 184.44 45.09 180.0
-1 13 4 4401.31 159.37 66.67 180.0
1 13 4 9504.43 430.48 97.92 180.0
3 13 4 6129.18 221.04 80.64 180.0
5 13 4 7429.57 789.59 99.93 180.0
7 13 4 3346.07 387.90 60.08 180.0
9 13 4 3371.73 1384.89 62.71 180.0
-4 14 4 539.89 139.75 25.48 180.0
-2 14 4 945.06 414.47 24.82 180.0
0 14 4 267.79 158.36 13.99 180.0
2 14 4 3375.13 196.85 57.71 180.0
-29 1 5 333.89 318.79 20.37 0.0
-27 1 5 1344.14 301.77 32.45 0.0
-25 1 5 4465.27 653.27 59.39 0.0
-23 1 5 12206.74 1307.08 99.52 0.0
-21 1 5 19322.43 1878.89 138.22 0.0
-19 1 5 8023.32 851.66 91.44 0.0
-17 1 5 6636.96 383.83 83.01 0.0
-15 1 5 16554.47 941.11 132.05 0.0
-13 1 5 24363.16 1260.43 165.14 0.0
-11 1 5 46447.93 1451.84 218.73 0.0
-9 1 5 22363.34 499.26 149.02 0.0
-7 1 5 17175.92 311.92 133.46 0.0
-5 1 5 3324.20 108.31 59.46 0.0
-3 1 5 47852.40 346.42 221.22 0.0
-1 1 5 22164.57 242.01 150.36 0.0
1 1 5 51283.36 689.11 227.81 0.0
3 1 5 82357.09 983.03 274.80 0.0
5 1 5 15729.25 590.39 114.30 0.0
7 1 5 50830.55 2749.69 224.77 0.0
9 1 5 26046.03 2770.16 158.73 0.0
11 1 5 27945.17 2413.28 168.17 0.0
13 1 5 4895.93 691.30 67.18 0.0
15 1 5 8000.56 389.71 97.89 0.0
17 1 5 11049.60 235.61 94.81 0.0
19 1 5 10060.91 390.52 84.00 0.0
21 1 5 15599.10 397.10 104.85 0.0
23 1 5 1113.42 406.39 34.74 0.0
25 1 5 617.91 779.50 22.89 0.0
27 1 5 1541.83 227.03 44.45 0.0
-30 2 5 4516.56 407.85 52.84 0.0
-28 2 5 5315.36 793.23 64.66 0.0
-26 2 5 5041.90 430.33 64.11 0.0
-24 2 5 22003.97 1896.68 146.81 0.0
-22 2 5 12480.11 824.29 104.44 0.0
-20 2 5 22771.81 1156.65 146.84 0.0
-18 2 5 11744.11 801.38 106.62 0.0
-16 2 5 21137.42 1543.24 150.14 0.0
-14 2 5 21970.34 635.66 146.52 0.0
-12 2 5 18058.08 440.01 136.71 0.0
-10 2 5 67656.08 1046.12 264.90 0.0
-8 2 5 39451.08 533.80 198.64 0.0
-6 2 5 86908.02 1293.87 295.82 0.0
-4 2 5 14801.54 219.42 131.71 0.0
-2 2 5 46988.46 845.85 222.74 0.0
0 2 5 55983.13 865.10 239.28 0.0
4 2 5 67365.58 2127.10 264.11 0.0
6 2 5 64892.07 5585.58 246.08 0.0
8 2 5 28976.12 3364.61 162.00 0.0
10 2 5 44148.00 267.62 219.10 0.0
12 2 5 48496.92 2745.56 217.06 0.0
14 2 5 15439.49 1541.39 113.82 0.0
16 2 5 10525.82 203.04 105.02 0.0
20 2 5 13397.88 732.40 98.43 0.0
22 2 5 1649.17 386.21 37.35 0.0
24 2 5 2602.59 322.36 61.84 0.0
26 2 5 3247.61 354.42 61.32 0.0
-29 3 5 5247.30 304.28 61.56 0.0
-27 3 5 4222.70 330.26 65.64 0.0
-25 3 5 9975.83 664.66 92.11 0.0
-23 3 5 2118.14 282.78 42.20 0.0
-21 3 5 5903.03 496.33 73.22 0.0
-19 3 5 11369.26 985.62 106.85 0.0
-17 3 5 17694.93 987.11 136.36 0.0
-15 3 5 30553.85 693.27 170.13 0.0
-13 3 5 3802.61 231.24 62.52 0.0
-11 3 5 16671.11 976.77 133.66 0.0
-9 3 5 16852.26 452.07 134.76 0.0
-7 3 5 52923.54 611.92 234.81 0.0
-5 3 5 118446.32 797.88 340.07 0.0
-3 3 5 352.85 29.21 16.72 180.0
-1 3 5 9250.90 146.31 97.78 0.0
1 3 5 22416.62 409.66 151.79 0.0
3 3 5 15742.59 699.71 131.12 0.0
5 3 5 32877.89 1586.95 179.09 0.0
7 3 5 11944.86 598.86 111.16 0.0
9 3 5 32723.56 2805.10 186.97 0.0
11 3 5 27548.08 4261.34 154.18 0.0
13 3 5 25100.19 2414.38 152.17 0.0
15 3 5 31632.42 3002.18 166.71 0.0
17 3 5 3425.92 602.82 59.84 0.0
19 3 5 3196.28 342.09 52.99 0.0
21 3 5 1678.68 221.28 44.65 0.0
23 3 5 3015.56 374.73 51.69 0.0
25 3 5 2831.87 662.95 63.30 0.0
-28 4 5 868.81 276.62 23.74 0.0
-26 4 5 11.50 193.23 15.74 0.0
-24 4 5 214.52 166.67 14.20 0.0
-22 4 5 302.49 165.38 13.43 180.0
-20 4 5 625.21 176.12 24.08 0.0
-18 4 5 1385.85 214.45 38.31 180.0
-16 4 5 9743.26 614.87 100.51 0.0
-14 4 5 1592.52 81.23 37.82 0.0
-12 4 5 1718.91 82.48 40.47 180.0
-10 4 5 22.74 46.47 5.23 180.0
-8 4 5 463.66 37.53 23.05 0.0
-6 4 5 2231.85 183.15 51.42 0.0
-4 4 5 3078.87 77.48 57.21 0.0
-2 4 5 9597.92 142.21 93.76 0.0
0 4 5 863.58 41.19 26.18 180.0
2 4 5 3569.28 237.88 60.66 0.0
4 4 5 2294.63 235.09 47.06 0.0
6 4 5 192.26 117.22 4.43 180.0
8 4 5 21.98 102.46 1.17 180.0
10 4 5 1310.09 178.30 31.13 0.0
12 4 5 151.73 142.28 7.04 0.0
14 4 5 339.47 191.17 25.44 0.0
16 4 5 651.92 156.95 26.27 0.0
18 4 5 849.21 800.79 23.02 180.0
20 4 5 523.69 214.48 18.91 0.0
22 4 5 395.66 223.90 11.63 0.0
24 4 5 99.60 171.26 18.71 0.0
-27 5 5 2589.96 345.74 48.37 180.0
-25 5 5 2677.45 252.30 50.48 180.0
-23 5 5 175.73 218.66 11.60 180.0
-21 5 5 4198.59 395.13 61.05 180.0
-19 5 5 17530.96 1484.23 132.17 180.0
-17 5 5 10991.74 912.05 109.87 180.0
-15 5 5 34293.27 318.01 181.52 180.0
-13 5 5 2.07 79.55 1.27 180.0
-11 5 5 12219.05 567.87 112.24 180.0
-9 5 5 14526.43 421.89 126.25 180.0
-7 5 5 28207.54 571.82 169.65 180.0
-5 5 5 9373.86 192.94 101.26 180.0
-3 5 5 7272.37 147.01 86.80 180.0
-1 5 5 15048.20 240.63 120.81 180.0
1 5 5 29070.19 2352.99 173.03 180.0
3 5 5 89685.99 3160.86 294.20 180.0
5 5 5 20155.95 1982.03 138.90 180.0
7 5 5 22138.73 1942.08 147.60 180.0
9 5 5 8510.69 328.95 92.06 180.0
11 5 5 5387.41 538.66 73.72 180.0
13 5 5 2601.57 352.90 51.27 180.0
15 5 5 16503.77 3150.56 119.62 180.0
17 5 5 1052.50 189.25 34.71 180.0
19 5 5 3513.21 637.37 61.68 180.0
21 5 5 2111.26 190.44 44.82 180.0
23 5 5 1281.05 188.17 47.71 180.0
25 5 5 2673.30 293.01 58.81 180.0
-26 6 5 5765.64 710.49 73.14 180.0
-24 6 5 5737.52 552.64 71.60 180.0
-22 6 5 3929.18 306.07 61.42 180.0
-20 6 5 9257.87 777.01 97.19 180.0
-18 6 5 26267.56 1480.81 162.45 180.0
-16 6 5 53429.88 2774.84 224.48 180.0
-14 6 5 30983.07 1691.97 185.66 180.0
-12 6 5 5173.47 139.91 75.33 180.0
-10 6 5 14912.43 735.81 128.36 180.0
-8 6 5 23210.86 509.56 152.87 180.0
-6 6 5 23820.68 394.76 158.15 180.0
-4 6 5 8763.46 215.92 92.78 180.0
-2 6 5 20189.85 150.57 141.49 180.0
0 6 5 40819.82 753.10 200.90 180.0
2 6 5 54330.31 557.03 231.90 180.0
4 6 5 62238.25 2839.34 244.38 180.0
6 6 5 44373.73 174.59 206.72 180.0
8 6 5 21957.12 993.28 142.10 180.0
10 6 5 29756.27 1342.49 170.20 180.0
12 6 5 20164.39 1332.92 136.49 180.0
14 6 5 6264.41 754.57 82.19 180.0
16 6 5 12798.25 1032.15 113.60 180.0
18 6 5 5789.03 525.54 83.24 180.0
20 6 5 4972.19 424.56 76.25 180.0
22 6 5 3053.90 537.25 60.05 180.0
24 6 5 7508.77 661.99 88.53 180.0
-25 7 5 4836.25 499.79 61.37 180.0
-23 7 5 6642.17 656.25 78.14 180.0
-21 7 5 1467.75 245.81 38.62 180.0
-19 7 5 5483.98 252.86 72.55 180.0
-17 7 5 6447.06 469.94 79.35 180.0
-15 7 5 13784.93 808.41 120.55 180.0
-13 7 5 25614.21 604.99 162.49 180.0
-11 7 5 23885.06 716.83 148.53 180.0
-9 7 5 4871.41 299.77 74.34 180.0
-7 7 5 9794.86 269.37 100.55 180.0
-5 7 5 25252.35 161.17 162.06 180.0
-3 7 5 8446.19 203.12 89.31 180.0
-1 7 5 27555.31 658.72 169.47 180.0
1 7 5 21087.90 2607.39 152.92 180.0
3 7 5 5082.33 403.70 72.43 180.0
5 7 5 4052.68 555.78 57.33 180.0
7 7 5 34306.78 4737.41 178.60 180.0
9 7 5 17005.44 783.40 127.79 180.0
11 7 5 19589.17 709.44 137.94 180.0
13 7 5 3990.10 315.54 60.83 180.0
15 7 5 4754.11 665.67 67.44 180.0
17 7 5 2981.05 259.45 58.46 180.0
19 7 5 4651.89 1058.39 72.74 180.0
21 7 5 2885.53 275.17 62.79 180.0
23 7 5 1233.85 261.30 50.91 180.0
-24 8 5 534.89 180.27 17.21 180.0
-22 8 5 2461.86 242.65 50.93 180.0
-20 8 5 2131.25 147.40 47.52 180.0
-18 8 5 506.26 77.92 29.27 0.0
-16 8 5 355.00 101.81 26.24 180.0
-14 8 5 1762.29 208.51 45.68 180.0
-12 8 5 3096.41 309.64 54.49 180.0
-10 8 5 2697.41 133.43 50.83 180.0
-8 8 5 310.17 134.17 16.89 0.0
-6 8 5 1885.12 224.40 45.36 0.0
-4 8 5 972.73 69.09 27.60 180.0
-2 8 5 8081.75 241.64 92.99 180.0
0 8 5 265.38 66.41 18.74 180.0
2 8 5 265.40 279.89 20.79 180.0
4 8 5 1058.35 85.89 32.55 180.0
6 8 5 532.00 111.67 19.80 180.0
8 8 5 5039.03 485.57 71.11 180.0
10 8 5 2470.13 342.32 49.15 180.0
12 8 5 310.36 85.27 14.75 180.0
14 8 5 108.31 109.19 6.24 180.0
16 8 5 385.06 124.53 15.77 180.0
18 8 5 69.28 135.28 8.64 180.0
20 8 5 878.44 198.66 42.58 180.0
-23 9 5 4325.21 280.54 60.38 0.0
-21 9 5 463.05 126.72 24.76 0.0
-19 9 5 3373.64 306.05 54.52 0.0
-17 9 5 2348.65 540.53 48.34 0.0
-15 9 5 7128.11 176.08 83.26 0.0
-13 9 5 3616.94 288.07 61.24 0.0
-11 9 5 2267.40 173.43 49.98 0.0
-9 9 5 2349.33 171.92 46.70 0.0
-7 9 5 7277.66 151.26 85.95 0.0
-5 9 5 1514.95 151.83 36.59 0.0
-3 9 5 13905.94 394.15 119.53 0.0
-1 9 5 4942.41 139.41 68.02 0.0
1 9 5 10779.49 362.84 105.63 0.0
3 9 5 6347.91 402.66 80.29 0.0
5 9 5 225.95 99.98 15.75 0.0
9 9 5 15485.47 2686.38 122.63 0.0
11 9 5 5807.05 845.68 75.68 0.0
13 9 5 3331.12 661.03 58.80 0.0
15 9 5 493.50 135.87 23.05 0.0
17 9 5 1245.61 398.26 46.21 0.0
19 9 5 380.78 253.47 24.60 0.0
-20 10 5 6298.54 295.29 74.54 0.0
-18 10 5 4101.28 497.25 62.32 0.0
-16 10 5 12355.46 347.09 106.16 0.0
-14 10 5 15870.78 1832.33 122.67 0.0
-12 10 5 20447.85 925.65 137.96 0.0
-10 10 5 17020.48 924.96 131.01 0.0
-8 10 5 10673.05 367.52 102.48 0.0
-6 10 5 6295.64 392.97 76.92 0.0
-4 10 5 11700.75 331.18 103.26 0.0
-2 10 5 41556.08 1647.95 204.36 0.0
0 10 5 19940.58 693.18 142.45 0.0
2 10 5 16947.92 1015.85 127.37 0.0
4 10 5 6018.76 409.77 80.09 0.0
6 10 5 15029.37 898.77 124.52 0.0
8 10 5 17646.13 1543.48 136.21 0.0
10 10 5 18617.74 328.41 141.52 0.0
12 10 5 7464.66 474.19 93.87 0.0
14 10 5 1131.58 205.74 40.28 0.0
16 10 5 5785.34 1295.40 76.32 0.0
18 10 5 7086.89 1842.01 86.90 0.0
-19 11 5 11347.94 675.55 101.02 0.0
-17 11 5 3040.00 321.08 56.62 0.0
-15 11 5 8278.35 600.68 84.04 0.0
-13 11 5 4698.58 235.67 67.64 0.0
-9 11 5 5461.31 306.73 72.90 0.0
-7 11 5 4821.00 350.24 66.26 0.0
-5 11 5 6049.85 264.73 74.51 0.0
-3 11 5 2896.21 120.37 52.69 0.0
-1 11 5 9480.74 173.49 92.37 0.0
1 11 5 11640.77 624.06 111.48 0.0
3 11 5 6651.47 578.95 83.34 0.0
5 11 5 11242.98 759.66 113.60 0.0
7 11 5 7277.38 894.11 84.46 0.0
9 11 5 9710.91 1935.83 95.90 0.0
11 11 5 2484.81 266.82 55.13 0.0
13 11 5 3424.79 1280.33 65.79 0.0
15 11 5 3280.50 568.28 64.06 0.0
-16 12 5 683.59 1380.70 31.34 0.0
-14 12 5 96.06 142.59 6.50 0.0
-12 12 5 0.00 150.99 2.89 180.0
-10 12 5 2083.01 304.67 42.59 0.0
-8 12 5 2913.10 435.70 50.79 0.0
-6 12 5 1110.66 98.24 34.98 0.0
-4 12 5 605.78 328.42 22.88 0.0
-2 12 5 111.05 127.54 5.17 180.0
0 12 5 224.61 234.93 10.26 0.0
2 12 5 962.20 150.26 32.46 0.0
4 12 5 3247.80 500.86 60.44 0.0
6 12 5 960.53 198.21 33.35 0.0
8 12 5 105.43 252.89 3.31 0.0
10 12 5 180.47 189.78 5.84 180.0
12 12 5 473.88 376.67 19.07 0.0
-11 13 5 1393.06 325.61 33.95 180.0
-9 13 5 2439.36 204.87 48.41 180.0
-7 13 5 559.99 138.23 23.58 180.0
-5 13 5 2532.08 305.05 45.19 180.0
-3 13 5 1676.07 137.42 39.72 180.0
-1 13 5 4280.22 209.92 62.21 180.0
1 13 5 1249.20 245.57 35.38 180.0
3 13 5 2536.35 556.71 46.48 180.0
5 13 5 517.92 110.19 24.77 180.0
7 13 5 2061.04 356.33 50.94 180.0
-30 0 6 5880.47 427.20 61.06 180.0
-28 0 6 2040.81 458.44 41.42 180.0
-26 0 6 6446.97 550.39 73.38 180.0
-24 0 6 226.92 468.01 13.72 180.0
-22 0 6 28730.47 2851.86 162.61 180.0
-20 0 6 18027.46 1809.42 126.63 180.0
-18 0 6 40653.64 2069.33 200.24 180.0
-16 0 6 9105.24 360.99 95.38 180.0
-14 0 6 64331.08 3678.38 262.05 180.0
-12 0 6 105729.46 3031.51 331.89 180.0
-10 0 6 46866.55 167.84 216.65 180.0
-8 0 6 62312.96 196.65 253.36 180.0
-6 0 6 56886.48 647.96 235.74 180.0
-4 0 6 9820.96 226.40 102.08 180.0
-2 0 6 17186.06 161.40 129.75 180.0
0 0 6 99042.16 236.65 326.85 180.0
2 0 6 101113.37 255.17 305.85 180.0
4 0 6 86685.82 295.65 276.31 180.0
6 0 6 15612.59 113.63 128.22 180.0
8 0 6 98482.67 497.88 288.51 180.0
10 0 6 57073.75 419.68 251.18 180.0
12 0 6 15336.28 2940.75 126.90 180.0
14 0 6 9345.10 278.06 83.76 180.0
16 0 6 4675.20 422.60 77.32 180.0
18 0 6 29884.11 7032.40 155.80 180.0
20 0 6 4699.50 542.19 78.66 180.0
22 0 6 31633.82 581.14 149.73 180.0
24 0 6 3381.27 377.79 71.90 180.0
26 0 6 4604.31 1931.46 65.75 180.0
-29 1 6 2691.99 304.14 45.15 180.0
-27 1 6 1612.17 260.56 34.41 180.0
-25 1 6 2702.86 272.32 51.72 180.0
-23 1 6 8676.29 1020.78 93.57 180.0
-21 1 6 9049.73 695.14 94.73 180.0
-19 1 6 7554.90 276.20 85.63 180.0
-17 1 6 24438.46 733.47 156.27 180.0
-15 1 6 20586.84 789.27 152.32 180.0
-13 1 6 5444.11 279.44 73.16 180.0
-11 1 6 12233.01 393.71 118.92 180.0
-9 1 6 22026.56 654.76 153.98 180.0
-7 1 6 7250.19 146.41 87.28 180.0
-5 1 6 9249.22 153.90 97.73 180.0
-3 1 6 7173.28 253.44 85.59 180.0
-1 1 6 82423.44 1244.08 287.58 180.0
1 1 6 8159.98 108.60 83.94 180.0
3 1 6 79736.28 1515.58 264.15 180.0
5 1 6 23736.30 1014.67 145.55 180.0
7 1 6 36339.12 1539.75 194.46 180.0
9 1 6 8046.57 1023.98 86.69 180.0
11 1 6 15674.83 1533.12 117.97 180.0
13 1 6 6379.32 974.24 80.43 180.0
15 1 6 6664.15 1702.49 80.51 180.0
17 1 6 2227.26 259.02 44.08 180.0
19 1 6 16494.72 976.42 107.54 180.0
21 1 6 5855.78 501.88 64.46 180.0
23 1 6 3395.22 426.43 53.49 180.0
25 1 6 1834.76 535.90 48.40 180.0
-30 2 6 237.97 357.68 7.72 0.0
-28 2 6 114.88 241.97 10.51 180.0
-26 2 6 648.31 231.30 28.73 180.0
-24 2 6 0.00 276.02 19.70 0.0
-22 2 6 1130.70 176.76 32.80 0.0
-20 2 6 155.30 122.41 8.94 0.0
-18 2 6 1004.49 156.43 29.80 180.0
-16 2 6 1262.44 82.14 33.90 180.0
-14 2 6 1563.43 188.68 41.71 180.0
-12 2 6 331.10 80.53 19.48 0.0
-10 2 6 106.89 49.94 8.65 0.0
-8 2 6 10325.09 224.96 101.44 0.0
-6 2 6 8326.13 89.82 94.89 180.0
-4 2 6 7274.41 202.48 89.35 180.0
-2 2 6 4847.70 182.30 66.04 0.0
0 2 6 59.46 39.44 8.71 180.0
2 2 6 250.08 56.90 13.03 180.0
4 2 6 1348.72 177.45 35.68 180.0
6 2 6 258.94 97.39 16.39 180.0
8 2 6 118.27 134.88 7.13 0.0
10 2 6 650.03 83.31 24.17 0.0
12 2 6 5915.11 1525.07 77.49 0.0
14 2 6 2396.61 429.03 55.80 180.0
16 2 6 194.53 151.48 21.06 180.0
18 2 6 684.77 248.39 24.33 180.0
20 2 6 620.28 164.65 25.30 0.0
22 2 6 387.40 197.26 13.83 0.0
24 2 6 94.45 226.76 7.51 180.0
-29 3 6 1604.52 198.96 34.21 0.0
-27 3 6 1162.76 209.16 32.74 0.0
-25 3 6 1109.83 151.65 30.99 0.0
-23 3 6 9916.53 289.69 92.05 0.0
-21 3 6 10730.83 811.01 103.28 0.0
-19 3 6 6596.94 392.90 78.20 0.0
-17 3 6 4178.82 159.10 65.38 0.0
-15 3 6 7649.59 457.71 91.94 0.0
-13 3 6 3560.13 127.97 61.57 0.0
-11 3 6 16975.62 509.07 132.79 0.0
-9 3 6 10531.07 226.88 105.87 0.0
-7 3 6 20433.70 599.89 147.45 0.0
-5 3 6 59548.46 399.86 242.75 0.0
-3 3 6 11783.74 730.55 114.52 0.0
-1 3 6 9734.32 90.47 101.35 0.0
1 3 6 34167.04 1217.76 181.69 0.0
3 3 6 15330.70 1930.28 136.35 0.0
5 3 6 1437.87 99.13 39.46 0.0
7 3 6 2751.83 270.35 49.38 0.0
9 3 6 23964.30 1802.28 147.49 0.0
11 3 6 3426.62 427.37 54.08 0.0
13 3 6 14105.97 936.88 122.13 0.0
15 3 6 1643.75 260.93 38.00 0.0
17 3 6 10736.92 1474.52 95.39 0.0
19 3 6 3959.10 614.47 68.65 0.0
21 3 6 2655.92 509.78 67.94 0.0
23 3 6 750.93 181.17 28.45 0.0
25 3 6 1813.84 476.25 39.51 0.0
-28 4 6 4256.86 394.58 57.22 0.0
-26 4 6 10681.81 559.58 94.28 0.0
-24 4 6 11128.26 688.22 100.45 0.0
-22 4 6 7852.82 423.00 81.26 0.0
-20 4 6 13357.52 450.53 103.86 0.0
-18 4 6 30032.18 767.56 164.78 0.0
-16 4 6 32862.18 1680.28 188.97 0.0
-14 4 6 40785.88 1606.51 206.54 0.0
-12 4 6 16590.74 953.48 131.48 0.0
-10 4 6 23273.95 741.48 156.90 0.0
-8 4 6 26626.86 605.01 170.88 0.0
-6 4 6 76416.63 1506.39 272.76 0.0
-4 4 6 54500.57 1353.52 237.55 0.0
-2 4 6 15362.77 141.85 125.39 0.0
0 4 6 45784.14 645.78 210.06 0.0
2 4 6 10968.26 573.79 99.99 0.0
4 4 6 110931.45 4320.63 318.03 0.0
6 4 6 40946.36 2375.56 208.54 0.0
8 4 6 33027.48 2252.65 179.21 0.0
10 4 6 14417.02 1808.05 126.74 0.0
12 4 6 17023.88 1803.31 135.95 0.0
14 4 6 28130.81 2342.43 164.93 0.0
16 4 6 18545.39 1742.29 144.63 0.0
18 4 6 9198.28 376.80 94.72 0.0
20 4 6 7089.25 203.89 93.16 0.0
22 4 6 2563.06 476.86 55.84 0.0
24 4 6 3806.58 636.79 71.47 0.0
-27 5 6 8114.43 553.57 85.05 0.0
-25 5 6 4175.67 496.90 61.30 0.0
-23 5 6 3357.31 331.32 54.95 0.0
-21 5 6 4610.93 323.07 67.90 0.0
-19 5 6 6516.20 591.55 81.53 0.0
-17 5 6 12009.73 705.25 113.93 0.0
-15 5 6 21813.68 913.54 149.67 0.0
-13 5 6 23164.53 1267.72 159.50 0.0
-11 5 6 9678.61 362.44 102.19 0.0
-9 5 6 11744.28 384.78 108.84 0.0
-7 5 6 23505.15 569.96 149.70 0.0
-5 5 6 18481.75 482.81 144.27 0.0
-3 5 6 26507.89 277.70 161.59 0.0
-1 5 6 27513.49 604.73 162.08 0.0
1 5 6 14071.03 394.71 114.10 0.0
3 5 6 37988.48 4721.04 202.01 0.0
5 5 6 62529.24 3025.01 239.28 0.0
7 5 6 9269.33 476.78 96.26 0.0
9 5 6 20063.67 1284.33 140.79 0.0
11 5 6 6692.76 199.02 88.18 0.0
13 5 6 5779.69 1363.64 87.49 0.0
15 5 6 6914.99 619.74 84.24 0.0
17 5 6 5675.34 921.83 84.99 0.0
19 5 6 1740.60 589.75 48.10 0.0
21 5 6 916.78 250.56 46.69 0.0
23 5 6 2714.03 599.35 62.81 0.0
-26 6 6 0.00 164.56 6.34 180.0
-24 6 6 11.61 145.99 0.99 0.0
-22 6 6 1322.48 130.12 33.43 0.0
-20 6 6 0.00 94.12 4.24 0.0
-18 6 6 427.46 99.07 23.21 0.0
-16 6 6 811.25 122.94 29.54 0.0
-14 6 6 1632.64 100.26 45.03 180.0
-12 6 6 2262.13 186.00 51.54 0.0
-10 6 6 4555.28 150.40 70.02 0.0
-8 6 6 733.11 86.19 31.05 180.0
-6 6 6 2612.20 111.26 50.07 180.0
-4 6 6 802.09 91.66 26.33 180.0
-2 6 6 2172.17 121.02 49.32 0.0
0 6 6 3661.47 116.73 57.56 0.0
2 6 6 700.00 38.41 27.98 0.0
4 6 6 1358.41 161.18 33.14 180.0
6 6 6 1258.30 232.08 40.22 180.0
8 6 6 5741.23 445.57 76.83 0.0
10 6 6 344.51 102.80 18.14 180.0
12 6 6 3658.33 291.65 61.18 0.0
14 6 6 425.06 108.11 15.76 0.0
16 6 6 332.49 106.89 24.31 180.0
18 6 6 173.50 136.58 8.08 0.0
20 6 6 107.48 233.31 18.83 0.0
22 6 6 68.10 246.02 10.01 0.0
-25 7 6 1664.19 170.06 45.55 180.0
-23 7 6 2684.42 275.07 59.59 180.0
-21 7 6 574.69 88.80 26.45 180.0
-19 7 6 1022.66 131.94 25.71 180.0
-17 7 6 7070.48 551.22 87.18 180.0
-15 7 6 15421.81 715.76 126.76 180.0
-13 7 6 4913.33 302.51 72.60 180.0
-11 7 6 1697.80 159.21 45.24 180.0
-9 7 6 16387.00 655.63 126.02 180.0
-7 7 6 3276.24 90.14 60.48 180.0
-5 7 6 34920.06 1095.84 184.79 180.0
-3 7 6 6791.87 130.21 82.52 180.0
-1 7 6 1452.12 62.75 37.67 180.0
1 7 6 701.00 93.34 24.88 180.0
3 7 6 9624.59 368.78 97.30 180.0
5 7 6 18245.81 756.48 134.17 180.0
7 7 6 8594.80 1531.91 90.56 180.0
9 7 6 772.25 234.72 24.91 180.0
11 7 6 2576.78 370.61 45.92 180.0
13 7 6 16006.14 879.14 122.37 180.0
15 7 6 3934.76 484.16 63.88 180.0
17 7 6 4981.20 1568.26 56.49 180.0
19 7 6 978.31 319.03 31.43 180.0
21 7 6 1850.86 663.67 39.62 180.0
-24 8 6 8270.33 247.75 82.37 180.0
-22 8 6 9448.59 592.32 95.55 180.0
-20 8 6 11123.19 470.62 102.88 180.0
-18 8 6 9826.65 579.81 98.80 180.0
-16 8 6 4948.65 380.37 70.05 180.0
-14 8 6 14243.39 758.24 117.20 180.0
-12 8 6 25604.19 915.97 152.70 180.0
-10 8 6 12844.68 567.87 112.35 180.0
-8 8 6 9084.39 351.23 91.69 180.0
-6 8 6 37916.78 565.97 190.11 180.0
-4 8 6 21302.75 444.58 150.52 180.0
-2 8 6 24476.16 524.01 153.75 180.0
0 8 6 19854.64 337.17 140.14 180.0
2 8 6 38706.20 2381.53 192.44 180.0
4 8 6 11377.16 1040.08 107.24 180.0
6 8 6 6339.61 647.92 77.62 180.0
8 8 6 15595.07 1055.78 121.76 180.0
10 8 6 13353.34 1610.40 121.03 180.0
12 8 6 27841.72 691.90 143.47 180.0
14 8 6 13440.96 1286.82 112.40 180.0
16 8 6 4529.47 632.82 77.18 180.0
18 8 6 3092.08 360.37 58.66 180.0
20 8 6 3269.92 470.70 62.38 180.0
-23 9 6 6931.29 660.99 76.95 180.0
-21 9 6 10907.45 1027.64 99.36 180.0
-19 9 6 3461.66 162.61 54.37 180.0
-17 9 6 7229.80 550.41 82.65 180.0
-15 9 6 4427.11 359.80 64.31 180.0
-13 9 6 14068.76 667.91 113.81 180.0
-11 9 6 8238.13 402.51 93.35 180.0
-9 9 6 26086.49 626.27 158.68 180.0
-7 9 6 7858.36 292.98 90.48 180.0
-5 9 6 6697.20 157.45 76.57 180.0
-3 9 6 13426.67 517.92 117.49 180.0
-1 9 6 41276.63 997.31 198.82 180.0
1 9 6 12027.31 398.94 113.24 180.0
3 9 6 9068.42 771.36 99.03 180.0
5 9 6 12054.57 714.27 111.35 180.0
7 9 6 3258.03 542.85 55.04 180.0
9 9 6 18044.49 2032.03 130.70 180.0
11 9 6 14957.73 1080.64 126.39 180.0
13 9 6 9259.74 1134.07 104.81 180.0
15 9 6 566.20 216.10 29.94 180.0
17 9 6 2098.29 452.39 51.19 180.0
-20 10 6 1092.54 175.62 29.84 180.0
-18 10 6 0.30 136.90 0.23 180.0
-16 10 6 905.68 181.07 23.29 180.0
-14 10 6 357.83 195.90 15.54 180.0
-12 10 6 257.81 137.67 7.15 180.0
-10 10 6 1641.09 283.61 41.28 180.0
-8 10 6 389.18 108.25 17.69 0.0
-6 10 6 3612.68 228.61 60.67 180.0
-4 10 6 89.34 113.33 8.25 180.0
-2 10 6 176.50 256.28 9.86 0.0
0 10 6 132.59 90.97 9.08 180.0
2 10 6 973.66 73.72 29.92 180.0
4 10 6 31.58 67.57 3.42 0.0
6 10 6 400.65 91.55 20.57 180.0
8 10 6 2967.42 745.14 53.22 180.0
10 10 6 2797.29 594.75 49.56 180.0
12 10 6 246.43 376.09 7.10 0.0
14 10 6 646.56 294.10 19.29 180.0
16 10 6 288.44 224.05 14.16 180.0
-17 11 6 234.10 269.66 19.00 0.0
-15 11 6 4594.96 177.22 70.80 0.0
-13 11 6 5309.34 307.24 71.00 0.0
-11 11 6 7718.78 306.34 88.80 0.0
-9 11 6 4021.64 275.16 60.35 0.0
-7 11 6 391.84 331.47 21.11 0.0
-5 11 6 1089.05 250.01 32.44 0.0
-3 11 6 1734.93 137.98 38.40 0.0
-1 11 6 2647.60 130.28 52.32 0.0
1 11 6 8021.26 323.41 86.36 0.0
3 11 6 3940.57 167.76 67.22 0.0
5 11 6 653.55 109.78 26.86 0.0
7 11 6 1382.81 294.56 39.85 0.0
9 11 6 2708.25 168.10 65.11 0.0
11 11 6 5302.34 1032.81 83.20 0.0
13 11 6 2478.82 896.50 48.17 0.0
-14 12 6 8691.94 553.00 91.35 0.0
-12 12 6 5793.18 347.45 72.77 0.0
-10 12 6 7257.92 253.39 84.49 0.0
-8 12 6 6709.08 240.46 77.40 0.0
-6 12 6 8189.51 432.36 82.23 0.0
-4 12 6 10062.50 239.61 96.34 0.0
-2 12 6 6688.64 119.08 75.40 0.0
0 12 6 14903.89 687.03 124.58 0.0
2 12 6 6501.80 583.02 80.92 0.0
4 12 6 10117.55 463.03 108.33 0.0
6 12 6 3931.69 232.02 69.05 0.0
8 12 6 7515.95 671.71 94.00 0.0
10 12 6 5342.59 2059.97 67.89 0.0
-9 13 6 2076.66 115.39 44.45 0.0
-7 13 6 7001.31 299.04 82.94 0.0
-3 13 6 4897.03 481.23 67.61 0.0
-1 13 6 2126.80 125.11 47.67 0.0
1 13 6 5230.53 330.86 72.38 0.0
3 13 6 6365.82 359.41 84.22 0.0
5 13 6 8738.25 840.78 97.74 0.0
-29 1 7 4427.01 346.06 60.44 180.0
-27 1 7 4858.12 168.66 64.58 180.0
-25 1 7 1743.80 195.83 36.75 180.0
-23 1 7 3328.32 202.83 55.09 180.0
-21 1 7 16393.47 713.81 128.04 180.0
-19 1 7 23708.42 813.05 154.49 180.0
-17 1 7 20629.74 564.28 142.60 180.0
-15 1 7 108.88 76.54 9.40 180.0
-13 1 7 7594.17 227.81 88.13 180.0
-11 1 7 23043.41 537.44 153.07 180.0
-9 1 7 21614.57 287.19 147.04 180.0
-7 1 7 59676.62 610.90 245.85 180.0
-5 1 7 26306.92 643.38 163.68 180.0
-3 1 7 8559.53 180.21 90.52 180.0
-1 1 7 5844.32 162.37 74.97 180.0
1 1 7 18556.09 504.94 134.74 180.0
3 1 7 45495.57 1564.99 206.41 180.0
5 1 7 33997.29 1238.31 177.44 180.0
7 1 7 21133.84 1428.28 147.31 180.0
9 1 7 11857.49 1068.61 108.47 180.0
11 1 7 12831.99 1385.76 111.86 180.0
13 1 7 49389.51 2891.23 201.96 180.0
15 1 7 5165.91 694.01 69.72 180.0
17 1 7 3870.91 320.20 62.76 180.0
19 1 7 1234.77 260.16 42.23 180.0
21 1 7 1891.16 205.30 47.17 180.0
23 1 7 2816.04 364.46 72.71 180.0
-28 2 7 5277.61 268.34 65.24 180.0
-26 2 7 6622.81 358.67 75.20 180.0
-24 2 7 5388.00 197.20 72.75 180.0
-22 2 7 25911.30 524.13 155.77 180.0
-20 2 7 22655.62 671.19 146.54 180.0
-18 2 7 20950.60 661.89 145.09 180.0
-16 2 7 26883.10 1589.49 162.22 180.0
-14 2 7 10992.71 246.06 102.95 180.0
-12 2 7 21216.51 338.85 150.31 180.0
-10 2 7 6038.21 251.88 81.41 180.0
-8 2 7 55198.56 2020.10 243.05 180.0
-6 2 7 15804.40 288.30 128.01 180.0
-4 2 7 50185.00 1892.22 228.64 180.0
-2 2 7 78682.15 3169.84 281.83 180.0
0 2 7 17431.44 387.26 127.29 180.0
2 2 7 53089.16 1823.56 232.27 180.0
4 2 7 79129.63 2559.88 264.07 180.0
6 2 7 45088.68 1931.16 211.62 180.0
8 2 7 8778.57 635.16 96.65 180.0
10 2 7 21540.46 2866.54 143.27 180.0
12 2 7 14545.54 4109.30 114.35 180.0
14 2 7 23351.42 5158.46 146.80 180.0
16 2 7 9902.19 1647.24 90.44 180.0
18 2 7 7194.65 1114.29 86.83 180.0
20 2 7 5495.47 287.63 83.25 180.0
22 2 7 5129.82 742.65 86.26 180.0
24 2 7 1549.66 344.92 57.45 180.0
-29 3 7 793.84 169.69 25.00 180.0
-27 3 7 2790.41 166.19 45.79 180.0
-25 3 7 12154.43 217.17 102.88 180.0
-23 3 7 14360.09 382.65 117.72 180.0
-21 3 7 7378.06 413.90 87.93 180.0
-19 3 7 4742.89 192.23 69.75 180.0
-17 3 7 9421.14 506.73 96.63 180.0
-15 3 7 18417.13 655.18 137.37 180.0
-13 3 7 37736.43 576.80 195.28 180.0
-11 3 7 10715.34 311.46 107.02 180.0
-9 3 7 1586.90 86.77 40.17 180.0
-7 3 7 2963.58 43.32 56.09 180.0
-5 3 7 43980.15 1660.67 211.44 180.0
-3 3 7 49403.70 1672.23 224.74 180.0
-1 3 7 9380.68 403.12 102.85 180.0
1 3 7 30357.53 304.89 169.57 180.0
3 3 7 10139.65 309.85 97.67 180.0
5 3 7 21548.54 1252.20 148.14 180.0
7 3 7 21773.94 1742.70 150.28 180.0
9 3 7 29335.62 1799.25 176.23 180.0
11 3 7 5147.70 448.46 74.76 180.0
13 3 7 11014.89 863.32 108.83 180.0
15 3 7 7536.89 786.92 94.75 180.0
17 3 7 8104.61 1112.73 87.21 180.0
19 3 7 4571.28 249.54 79.68 180.0
21 3 7 2127.71 476.16 57.29 180.0
23 3 7 421.28 198.97 26.10 180.0
-28 4 7 181.85 151.51 4.19 180.0
-26 4 7 509.35 136.52 20.70 180.0
-24 4 7 2951.26 209.20 58.31 180.0
-22 4 7 817.50 109.53 33.88 180.0
-20 4 7 1642.61 170.93 40.64 0.0
-18 4 7 1187.58 102.80 35.97 0.0
-16 4 7 717.74 113.80 23.66 0.0
-14 4 7 2608.82 145.15 54.06 180.0
-12 4 7 2335.01 202.56 49.07 180.0
-10 4 7 142.98 58.12 12.46 0.0
-8 4 7 754.91 44.31 26.11 180.0
-6 4 7 8428.58 291.51 93.45 180.0
-4 4 7 2636.55 48.41 55.67 180.0
-2 4 7 6677.08 178.54 85.99 180.0
0 4 7 2321.18 117.06 47.86 180.0
2 4 7 836.29 116.20 19.48 0.0
4 4 7 1735.51 344.11 47.29 0.0
6 4 7 0.00 120.96 13.90 180.0
8 4 7 1.30 70.32 0.55 0.0
10 4 7 617.51 63.25 32.69 180.0
12 4 7 1547.41 290.11 48.47 180.0
14 4 7 132.71 121.80 4.16 0.0
16 4 7 96.66 103.64 7.86 180.0
18 4 7 352.82 132.69 22.82 180.0
20 4 7 20.51 137.18 1.89 0.0
22 4 7 134.48 160.72 6.20 0.0
-27 5 7 1549.81 131.27 39.36 0.0
-25 5 7 4169.22 574.62 65.42 0.0
-23 5 7 3487.21 358.28 62.37 0.0
-21 5 7 2580.74 440.24 49.58 0.0
-19 5 7 4749.99 268.76 76.07 0.0
-17 5 7 7455.76 696.67 89.90 0.0
-15 5 7 10904.56 398.07 109.17 0.0
-13 5 7 22078.43 1253.36 150.15 0.0
-11 5 7 12591.97 415.00 117.71 0.0
-9 5 7 2224.31 87.77 51.02 0.0
-7 5 7 2573.93 130.70 50.37 0.0
-5 5 7 31907.68 103.47 176.54 0.0
-3 5 7 11203.48 257.16 106.83 0.0
-1 5 7 17112.44 383.96 131.40 0.0
1 5 7 16474.21 663.59 129.72 0.0
3 5 7 3471.08 261.72 57.45 0.0
5 5 7 30375.53 4618.17 186.94 0.0
7 5 7 28575.18 5239.08 176.31 0.0
9 5 7 8419.72 864.37 96.90 0.0
11 5 7 5024.65 369.68 75.97 0.0
13 5 7 396.27 97.27 23.57 0.0
15 5 7 3547.60 337.72 76.11 0.0
17 5 7 2715.12 675.85 59.73 0.0
19 5 7 4177.61 1228.24 79.76 0.0
21 5 7 675.44 343.84 28.97 0.0
-26 6 7 6018.19 267.27 85.17 0.0
-24 6 7 10852.57 871.68 95.84 0.0
-22 6 7 18669.78 397.57 127.40 0.0
-20 6 7 7362.65 406.49 86.57 0.0
-18 6 7 4813.15 327.05 71.04 0.0
-16 6 7 18882.98 1145.42 143.30 0.0
-14 6 7 38222.24 890.56 188.96 0.0
-12 6 7 25868.63 1133.62 172.51 0.0
-10 6 7 6727.88 395.59 82.35 0.0
-8 6 7 14492.93 725.19 125.65 0.0
-6 6 7 5905.63 107.02 73.59 0.0
-4 6 7 29673.93 151.59 171.52 0.0
-2 6 7 44753.33 1374.67 212.80 0.0
0 6 7 24394.91 692.19 153.00 0.0
2 6 7 14190.67 739.25 120.47 0.0
4 6 7 30884.66 260.13 181.67 0.0
6 6 7 42867.44 7893.97 201.41 0.0
8 6 7 29727.13 2920.49 162.64 0.0
10 6 7 30301.13 2671.56 164.23 0.0
12 6 7 8182.03 749.68 96.27 0.0
14 6 7 7870.94 942.02 91.78 0.0
16 6 7 4127.80 494.75 76.40 0.0
18 6 7 8055.76 249.79 100.79 0.0
20 6 7 1173.79 289.17 51.80 0.0
-25 7 7 1192.59 163.98 36.32 0.0
-23 7 7 1819.77 192.12 57.08 0.0
-21 7 7 7857.35 695.93 95.18 0.0
-19 7 7 6169.43 259.73 75.80 0.0
-17 7 7 14870.53 553.10 117.83 0.0
-15 7 7 5186.75 309.29 73.59 0.0
-13 7 7 15293.74 1114.82 127.14 0.0
-11 7 7 15542.85 712.57 132.39 0.0
-9 7 7 6075.12 284.09 77.90 0.0
-7 7 7 12464.81 352.87 108.99 0.0
-5 7 7 4252.72 154.72 64.51 0.0
-3 7 7 15544.90 358.54 120.33 0.0
-1 7 7 9575.40 500.01 97.90 0.0
1 7 7 33091.48 906.08 174.88 0.0
3 7 7 36249.75 5111.30 203.54 0.0
5 7 7 2216.85 328.15 48.41 0.0
7 7 7 10667.10 876.15 102.00 0.0
9 7 7 8523.32 860.70 93.37 0.0
11 7 7 4205.60 839.36 74.38 0.0
13 7 7 6268.56 727.91 85.17 0.0
15 7 7 6322.94 688.17 77.33 0.0
17 7 7 919.84 314.97 34.89 0.0
19 7 7 599.48 232.45 49.52 0.0
-24 8 7 0.00 117.98 5.91 180.0
-22 8 7 671.41 141.29 19.63 0.0
-20 8 7 332.91 206.15 17.41 0.0
-18 8 7 3896.42 209.44 62.02 0.0
-16 8 7 160.86 84.62 7.28 0.0
-14 8 7 365.01 103.34 15.73 180.0
-12 8 7 478.80 147.46 12.54 0.0
-10 8 7 1046.61 369.81 33.10 0.0
-8 8 7 2641.26 132.89 51.94 0.0
-6 8 7 2298.81 120.44 44.97 0.0
-4 8 7 1041.52 61.47 30.91 180.0
-2 8 7 248.73 54.36 13.49 0.0
0 8 7 4216.90 168.26 66.15 0.0
2 8 7 4634.69 224.95 64.76 0.0
4 8 7 2784.80 158.76 58.74 0.0
6 8 7 846.10 244.90 28.66 0.0
8 8 7 399.49 167.40 23.74 180.0
10 8 7 364.33 223.87 13.11 0.0
12 8 7 2342.35 497.41 46.93 0.0
14 8 7 713.71 218.35 29.30 0.0
16 8 7 702.40 180.65 24.96 180.0
18 8 7 252.95 119.81 19.06 0.0
-21 9 7 4302.23 406.39 68.27 180.0
-19 9 7 2296.96 277.97 42.65 180.0
-17 9 7 6203.69 620.02 76.71 180.0
-15 9 7 621.51 141.71 26.68 180.0
-13 9 7 4517.24 281.61 69.22 180.0
-11 9 7 6076.15 288.19 78.04 180.0
-9 9 7 500.09 196.91 25.70 180.0
-7 9 7 2095.63 236.38 39.81 180.0
-5 9 7 2101.27 74.17 47.77 180.0
-3 9 7 4346.59 87.63 66.13 180.0
-1 9 7 8192.68 144.31 91.02 180.0
1 9 7 18216.13 1030.08 130.73 180.0
3 9 7 3807.73 317.95 62.61 180.0
5 9 7 6389.09 653.39 83.06 180.0
7 9 7 3021.96 1154.23 58.90 180.0
9 9 7 3951.96 683.23 65.53 180.0
11 9 7 2376.66 349.68 47.66 180.0
13 9 7 5304.17 389.59 65.35 180.0
15 9 7 1808.46 397.46 42.01 180.0
17 9 7 1955.43 1303.88 41.56 180.0
-20 10 7 15656.04 742.40 114.00 180.0
-18 10 7 6488.46 518.84 80.83 180.0
-16 10 7 8695.21 301.16 91.98 180.0
-14 10 7 5792.52 578.37 75.96 180.0
-12 10 7 10420.45 776.87 101.27 180.0
-10 10 7 18906.79 1552.41 128.26 180.0
-8 10 7 20398.28 470.29 140.47 180.0
-6 10 7 7912.67 338.20 89.41 180.0
-4 10 7 6780.08 334.27 80.00 180.0
-2 10 7 11047.69 953.90 105.06 180.0
0 10 7 21852.87 392.40 147.31 180.0
2 10 7 13274.68 261.46 120.01 180.0
4 10 7 19669.32 1424.75 143.43 180.0
6 10 7 5950.47 852.61 82.05 180.0
8 10 7 6684.15 783.38 88.17 180.0
10 10 7 9399.74 961.44 97.33 180.0
12 10 7 19753.27 474.95 115.13 180.0
14 10 7 6640.68 1911.12 84.72 180.0
-17 11 7 6422.20 505.62 80.81 180.0
-15 11 7 2306.51 205.78 51.19 180.0
-13 11 7 4455.21 359.37 63.66 180.0
-11 11 7 5830.59 319.40 70.37 180.0
-9 11 7 6123.18 291.78 75.76 180.0
-7 11 7 6088.02 173.89 75.55 180.0
-5 11 7 5211.76 178.51 72.14 180.0
-3 11 7 9458.12 458.04 94.14 180.0
-1 11 7 4315.43 194.61 66.70 180.0
1 11 7 9074.25 1036.50 95.28 180.0
3 11 7 6311.24 448.15 85.23 180.0
5 11 7 11769.50 1138.34 100.72 180.0
7 11 7 5886.96 2045.46 76.70 180.0
9 11 7 6714.15 2104.51 78.32 180.0
11 11 7 2199.53 455.26 57.08 180.0
-14 12 7 1205.96 301.93 21.88 180.0
-12 12 7 864.78 149.74 30.30 180.0
-10 12 7 0.00 154.14 0.61 180.0
-8 12 7 153.06 112.86 7.88 180.0
-6 12 7 851.38 113.04 26.13 180.0
-4 12 7 3072.30 312.41 52.39 180.0
-2 12 7 1716.24 151.38 32.75 180.0
0 12 7 1158.44 164.84 30.45 180.0
2 12 7 6.65 89.64 7.79 180.0
4 12 7 524.79 166.77 27.15 180.0
6 12 7 1428.46 181.25 41.57 180.0
8 12 7 905.73 186.82 33.42 180.0
-7 13 7 994.02 104.04 33.07 0.0
-5 13 7 2507.94 150.67 50.94 0.0
-3 13 7 1315.33 429.56 37.79 0.0
-1 13 7 1399.46 339.15 34.36 0.0
1 13 7 2725.48 166.01 55.94 0.0
-28 0 8 9728.33 850.49 91.78 0.0
-26 0 8 9605.71 697.59 95.81 0.0
-24 0 8 7120.04 278.92 80.26 0.0
-22 0 8 2726.90 241.44 52.19 0.0
-18 0 8 37834.82 2058.10 194.08 0.0
-16 0 8 29311.53 288.88 172.42 0.0
-14 0 8 7294.11 549.42 86.53 0.0
-12 0 8 9624.98 371.95 101.77 0.0
-10 0 8 53499.07 2185.67 235.14 0.0
-8 0 8 38342.18 1004.20 193.13 0.0
-6 0 8 86458.02 2732.84 301.27 0.0
-4 0 8 23156.16 745.23 149.20 0.0
-2 0 8 85219.02 4085.77 295.46 0.0
0 0 8 8441.88 57.94 92.91 0.0
2 0 8 141672.70 359.71 362.59 0.0
4 0 8 28350.22 210.53 171.94 0.0
6 0 8 43808.38 6875.63 208.61 0.0
8 0 8 29525.03 4164.99 167.59 0.0
10 0 8 7326.18 1974.49 86.72 0.0
12 0 8 15349.43 477.51 109.87 0.0
14 0 8 22345.38 6499.41 148.64 0.0
16 0 8 15780.78 5152.52 114.73 0.0
18 0 8 9798.84 406.48 85.95 0.0
20 0 8 5181.89 2353.17 68.87 0.0
22 0 8 3108.06 1275.23 68.97 0.0
-29 1 8 6655.85 621.49 76.31 0.0
-27 1 8 5281.94 331.86 70.18 0.0
-25 1 8 2154.65 276.67 42.39 0.0
-23 1 8 3600.94 225.78 58.99 0.0
-21 1 8 5809.84 287.66 79.18 0.0
-19 1 8 9752.40 410.16 97.18 0.0
-17 1 8 7401.79 311.53 90.42 0.0
-15 1 8 8058.07 402.46 89.73 0.0
-13 1 8 12516.44 402.17 113.81 0.0
-11 1 8 6465.47 257.12 81.91 0.0
-9 1 8 12038.91 398.45 117.18 0.0
-7 1 8 20997.60 628.00 147.90 0.0
-5 1 8 8162.53 115.94 90.68 0.0
-3 1 8 17147.93 623.62 134.35 0.0
-1 1 8 26274.67 312.12 155.39 0.0
1 1 8 46232.92 222.59 207.44 0.0
3 1 8 12248.76 876.62 114.76 0.0
5 1 8 32537.70 903.84 174.70 0.0
7 1 8 19036.66 1062.15 140.47 0.0
9 1 8 11058.72 1098.57 101.07 0.0
11 1 8 4108.03 524.38 66.90 0.0
13 1 8 2577.77 360.83 50.82 0.0
15 1 8 1991.45 462.63 43.74 0.0
17 1 8 7366.91 2208.06 90.16 0.0
19 1 8 1687.14 366.96 41.98 0.0
21 1 8 1792.48 266.54 55.04 0.0
23 1 8 4165.56 931.17 64.06 0.0
-28 2 8 662.22 179.13 15.26 180.0
-26 2 8 181.54 124.29 15.14 180.0
-24 2 8 460.38 193.08 22.78 0.0
-22 2 8 75.09 123.30 4.02 180.0
-20 2 8 801.84 144.34 26.05 180.0
-18 2 8 133.95 90.81 3.56 0.0
-16 2 8 909.09 81.37 27.26 180.0
-14 2 8 6004.87 380.57 82.87 0.0
-12 2 8 1428.23 146.80 40.55 0.0
-10 2 8 8992.44 320.90 96.49 0.0
-8 2 8 4225.84 181.69 66.03 180.0
-6 2 8 10730.48 381.16 106.04 180.0
-4 2 8 559.45 64.53 22.85 180.0
-2 2 8 5965.26 87.04 77.36 0.0
0 2 8 498.08 77.60 14.93 180.0
2 2 8 116.09 114.30 9.12 180.0
4 2 8 1716.46 116.77 43.03 180.0
6 2 8 4668.68 161.13 68.68 0.0
8 2 8 0.02 75.95 0.12 0.0
10 2 8 2630.43 312.74 55.56 0.0
12 2 8 622.56 107.91 30.01 180.0
14 2 8 1049.74 362.25 37.70 180.0
16 2 8 251.33 143.01 14.82 180.0
18 2 8 208.87 171.92 2.05 0.0
20 2 8 335.81 225.03 26.72 0.0
22 2 8 144.43 143.24 12.00 0.0
-27 3 8 2439.42 263.29 51.06 180.0
-25 3 8 1836.80 150.84 43.80 180.0
-23 3 8 3260.03 154.62 62.67 180.0
-21 3 8 1705.52 183.61 43.31 180.0
-19 3 8 7970.07 310.78 89.10 180.0
-17 3 8 8947.81 536.86 96.02 180.0
-15 3 8 6168.36 514.00 82.52 180.0
-13 3 8 1554.51 194.54 36.34 180.0
-11 3 8 5831.07 292.12 79.80 180.0
-9 3 8 16492.52 674.25 134.57 180.0
-7 3 8 24637.78 353.91 158.96 180.0
-5 3 8 10244.89 409.24 104.88 180.0
-3 3 8 19758.92 238.20 140.58 180.0
-1 3 8 25494.55 580.22 153.68 180.0
1 3 8 6500.90 129.02 79.82 180.0
3 3 8 19183.85 152.54 134.70 180.0
5 3 8 23631.91 1135.32 147.44 180.0
7 3 8 4716.69 473.61 86.91 180.0
9 3 8 993.35 206.61 32.08 180.0
11 3 8 8993.35 1217.12 90.85 180.0
13 3 8 1438.18 275.49 40.61 180.0
15 3 8 2775.31 425.91 62.02 180.0
17 3 8 1768.94 285.54 49.76 180.0
19 3 8 2049.27 197.52 52.18 180.0
21 3 8 486.58 206.13 38.40 180.0
-28 4 8 5847.04 481.87 76.78 180.0
-26 4 8 4389.79 353.46 71.77 180.0
-24 4 8 15884.58 729.66 119.90 180.0
-22 4 8 10282.46 334.75 97.33 180.0
-20 4 8 23077.22 588.57 152.49 180.0
-18 4 8 8926.78 205.83 90.94 180.0
-16 4 8 7029.70 291.72 88.65 180.0
-14 4 8 17405.97 803.30 129.24 180.0
-12 4 8 34606.44 1489.36 188.16 180.0
-10 4 8 22781.29 658.71 151.46 180.0
-8 4 8 15004.02 264.03 122.93 180.0
-6 4 8 12754.71 351.09 117.29 180.0
-4 4 8 62993.07 4129.95 258.92 180.0
-2 4 8 51064.27 1836.63 217.97 180.0
0 4 8 48960.41 1466.03 216.06 180.0
2 4 8 54486.58 2644.88 222.75 180.0
4 4 8 9841.08 933.40 99.26 180.0
6 4 8 26639.54 3248.69 155.94 180.0
8 4 8 54697.37 4788.81 222.83 180.0
10 4 8 20898.42 1540.38 137.80 180.0
12 4 8 8630.83 1627.16 85.19 180.0
14 4 8 4397.83 1331.43 67.53 180.0
16 4 8 12650.26 3579.40 125.86 180.0
18 4 8 3470.54 502.78 64.63 180.0
20 4 8 7168.88 1472.18 106.76 180.0
22 4 8 1792.97 577.63 63.05 180.0
-27 5 8 2763.66 273.58 55.00 180.0
-25 5 8 4369.77 330.05 72.69 180.0
-23 5 8 9970.77 735.94 96.46 180.0
-21 5 8 4933.50 219.45 74.65 180.0
-19 5 8 6807.17 410.49 84.33 180.0
-17 5 8 3067.05 534.99 57.82 180.0
-15 5 8 5791.06 401.30 70.80 180.0
-13 5 8 8408.40 671.64 93.06 180.0
-11 5 8 17438.64 1314.39 139.60 180.0
-9 5 8 15443.16 703.97 127.86 180.0
-7 5 8 10524.32 373.61 101.55 180.0
-5 5 8 7544.96 365.65 90.24 180.0
-3 5 8 60172.53 1089.54 248.22 180.0
-1 5 8 60616.27 3279.44 233.38 180.0
1 5 8 17988.53 882.39 134.35 180.0
3 5 8 2960.50 261.35 56.47 180.0
5 5 8 15040.21 1633.79 114.92 180.0
7 5 8 22562.59 1697.28 143.02 180.0
9 5 8 1121.65 92.21 41.76 180.0
11 5 8 9470.93 892.25 103.34 180.0
13 5 8 8120.68 1725.47 80.25 180.0
15 5 8 2646.73 851.42 52.14 180.0
17 5 8 6390.19 2648.90 80.69 180.0
19 5 8 5962.40 222.26 87.70 180.0
21 5 8 1470.01 306.28 52.24 180.0
-26 6 8 350.05 214.29 7.35 180.0
-24 6 8 125.90 119.01 6.10 0.0
-22 6 8 284.14 140.91 16.22 0.0
-20 6 8 731.44 112.53 24.88 180.0
-18 6 8 1427.43 159.36 35.56 180.0
-16 6 8 460.98 98.85 24.06 180.0
-14 6 8 311.60 59.31 19.20 180.0
-12 6 8 988.57 114.48 31.73 180.0
-10 6 8 222.27 131.53 13.76 0.0
-8 6 8 1146.45 113.42 30.75 180.0
-6 6 8 126.26 90.76 10.75 0.0
-4 6 8 954.66 152.26 30.44 0.0
-2 6 8 941.60 72.26 33.34 0.0
0 6 8 78.90 52.91 8.97 0.0
2 6 8 1111.99 93.69 35.74 180.0
4 6 8 4251.56 449.95 65.55 180.0
6 6 8 57.95 221.56 12.58 0.0
8 6 8 1383.11 163.61 32.11 180.0
10 6 8 33.86 470.61 2.80 0.0
12 6 8 77.19 70.55 11.19 180.0
14 6 8 176.45 152.57 10.28 180.0
16 6 8 906.45 235.24 37.09 180.0
18 6 8 6.47 323.33 12.28 0.0
20 6 8 559.35 296.27 19.48 0.0
-25 7 8 1562.73 137.02 49.98 0.0
-23 7 8 3829.45 412.46 62.57 0.0
-21 7 8 4617.85 439.09 76.54 0.0
-19 7 8 2632.31 291.56 56.65 0.0
-17 7 8 196.38 96.36 15.15 0.0
-15 7 8 1865.49 236.20 41.30 0.0
-13 7 8 9917.63 209.09 96.22 0.0
-11 7 8 5152.58 228.21 74.80 0.0
-9 7 8 822.63 184.11 33.41 0.0
-7 7 8 7281.63 180.54 81.71 0.0
-5 7 8 5209.72 168.24 72.15 0.0
-3 7 8 20333.40 569.49 135.05 0.0
-1 7 8 24259.09 163.48 152.84 0.0
1 7 8 4098.24 361.62 63.92 0.0
3 7 8 2409.28 351.93 47.59 0.0
5 7 8 2706.35 522.14 56.21 0.0
7 7 8 6891.03 196.65 81.96 0.0
9 7 8 4147.70 1742.87 72.75 0.0
11 7 8 6403.23 795.10 74.19 0.0
13 7 8 243.19 213.95 20.48 0.0
15 7 8 2151.70 193.81 47.28 0.0
17 7 8 1597.91 1017.96 53.69 0.0
19 7 8 420.01 183.61 43.99 0.0
-22 8 8 5875.67 685.63 80.26 0.0
-20 8 8 4880.26 468.15 67.10 0.0
-18 8 8 12287.57 661.01 102.46 0.0
-16 8 8 10530.13 339.49 96.37 0.0
-14 8 8 2098.85 96.52 56.87 0.0
-12 8 8 8699.62 870.89 101.55 0.0
-10 8 8 19710.11 425.84 137.89 0.0
-8 8 8 9965.07 589.24 99.55 0.0
-6 8 8 18261.50 558.80 131.76 0.0
-4 8 8 21540.80 602.77 143.38 0.0
-2 8 8 32326.76 2101.71 176.41 0.0
0 8 8 11947.18 487.67 103.57 0.0
2 8 8 26376.18 698.91 163.62 0.0
4 8 8 20305.44 2402.58 139.25 0.0
6 8 8 7992.25 1241.67 115.72 0.0
8 8 8 11264.72 1290.51 96.95 0.0
10 8 8 5347.58 826.38 68.59 0.0
12 8 8 6894.71 1535.41 75.76 0.0
14 8 8 14073.88 2493.40 104.46 0.0
16 8 8 2052.17 965.94 67.86 0.0
-21 9 8 6556.02 844.55 70.13 0.0
-19 9 8 6325.42 494.65 77.33 0.0
-17 9 8 5310.44 243.82 65.63 0.0
-15 9 8 7501.19 625.59 86.06 0.0
-13 9 8 1889.44 167.19 48.15 0.0
-11 9 8 5649.90 345.31 73.06 0.0
-9 9 8 8204.86 375.67 91.78 0.0
-7 9 8 28639.51 786.38 162.03 0.0
-5 9 8 14798.92 319.68 124.59 0.0
-3 9 8 11275.40 322.62 101.69 0.0
-1 9 8 11821.12 242.59 103.81 0.0
1 9 8 14761.61 881.09 120.96 0.0
3 9 8 16954.07 1653.34 127.33 0.0
5 9 8 8046.45 781.77 86.45 0.0
7 9 8 6150.96 1011.69 76.06 0.0
9 9 8 913.64 312.96 34.17 0.0
11 9 8 6885.48 1602.77 77.42 0.0
13 9 8 8537.94 2104.82 100.53 0.0
15 9 8 7381.93 1527.33 80.53 0.0
-18 10 8 1011.11 208.62 35.76 0.0
-16 10 8 154.90 136.12 10.53 180.0
-14 10 8 816.49 150.11 26.63 0.0
-12 10 8 20.59 209.09 1.00 180.0
-10 10 8 0.00 154.28 0.57 180.0
-8 10 8 695.38 143.70 30.42 0.0
-6 10 8 320.85 108.99 13.15 0.0
-4 10 8 825.44 106.33 28.59 0.0
-2 10 8 423.47 76.76 19.61 0.0
0 10 8 495.23 112.63 16.28 0.0
2 10 8 187.94 102.38 12.48 0.0
4 10 8 198.32 99.49 7.33 0.0
6 10 8 203.09 240.43 11.18 0.0
8 10 8 0.00 168.59 5.61 180.0
10 10 8 1297.50 241.50 40.48 0.0
12 10 8 1343.23 1149.13 34.85 0.0
-15 11 8 1831.57 342.87 38.71 180.0
-13 11 8 1033.84 593.31 28.68 180.0
-11 11 8 1371.20 298.20 37.21 180.0
-9 11 8 2444.82 145.70 48.35 180.0
-7 11 8 4866.11 256.88 68.53 180.0
-5 11 8 1297.28 134.34 35.34 180.0
-3 11 8 1252.54 141.16 33.80 180.0
-1 11 8 4528.45 342.59 66.84 180.0
1 11 8 1309.24 94.94 39.63 180.0
3 11 8 6838.57 574.39 85.92 180.0
5 11 8 6588.80 328.85 80.61 180.0
7 11 8 1481.66 834.60 37.48 180.0
9 11 8 363.98 298.58 15.08 180.0
-12 12 8 4892.51 277.08 74.58 180.0
-10 12 8 5668.34 1000.49 72.28 180.0
-8 12 8 6062.43 508.40 74.67 180.0
-6 12 8 9193.35 760.59 96.16 180.0
-4 12 8 9020.50 166.81 92.09 180.0
-2 12 8 5519.75 336.39 74.70 180.0
0 12 8 10074.85 751.58 102.76 180.0
2 12 8 14290.58 790.56 112.10 180.0
4 12 8 5601.64 190.09 71.59 180.0
6 12 8 4097.90 669.30 66.58 180.0
-27 1 9 6230.46 409.31 75.40 0.0
-25 1 9 10566.08 513.11 98.66 0.0
-23 1 9 1759.52 251.53 41.45 0.0
-21 1 9 567.08 137.38 25.61 0.0
-19 1 9 12486.11 835.76 106.28 0.0
-17 1 9 19085.74 1022.21 142.59 0.0
-15 1 9 19880.35 1671.50 139.78 0.0
-13 1 9 8613.00 426.12 91.44 0.0
-11 1 9 1831.57 140.35 41.93 0.0
-9 1 9 2601.42 155.49 49.54 0.0
-7 1 9 28381.39 311.70 165.20 0.0
-5 1 9 45277.49 4811.28 222.22 0.0
-3 1 9 28092.12 1130.16 166.16 0.0
-1 1 9 19898.61 402.98 134.90 0.0
1 1 9 3111.45 61.72 52.85 0.0
3 1 9 17680.34 205.77 134.35 0.0
5 1 9 21987.42 1579.38 145.00 0.0
7 1 9 11948.31 542.26 119.33 0.0
9 1 9 7691.73 825.10 92.13 0.0
11 1 9 1281.82 244.96 41.97 0.0
13 1 9 3141.21 409.15 65.92 0.0
15 1 9 7242.83 167.09 111.27 0.0
17 1 9 11645.05 832.50 96.72 0.0
19 1 9 2778.28 576.25 71.97 0.0
21 1 9 1055.42 240.01 50.91 0.0
-28 2 9 9910.10 1001.10 90.37 0.0
-26 2 9 7223.63 435.11 83.72 0.0
-24 2 9 8378.81 425.69 89.33 0.0
-22 2 9 8231.68 410.97 88.12 0.0
-20 2 9 5546.89 277.82 70.77 0.0
-18 2 9 9314.64 786.63 96.32 0.0
-16 2 9 23972.48 680.04 147.88 0.0
-14 2 9 20400.76 688.62 145.63 0.0
-12 2 9 4742.38 329.05 65.63 0.0
-10 2 9 35475.55 1070.90 190.96 0.0
-8 2 9 40556.49 433.76 201.40 0.0
-6 2 9 49881.92 611.30 221.76 0.0
-4 2 9 70682.90 762.02 262.17 0.0
-2 2 9 22532.57 662.55 143.41 0.0
0 2 9 41183.82 1169.80 195.25 0.0
2 2 9 5242.26 424.20 69.30 0.0
4 2 9 21574.73 1099.73 144.39 0.0
6 2 9 15280.03 448.00 122.85 0.0
8 2 9 19000.34 2157.52 143.38 0.0
10 2 9 4846.63 439.34 72.80 0.0
12 2 9 22685.60 4856.79 145.18 0.0
14 2 9 6707.74 840.11 97.52 0.0
16 2 9 7060.30 769.79 100.01 0.0
18 2 9 6490.91 1044.51 103.10 0.0
20 2 9 3676.02 800.95 86.59 0.0
-27 3 9 1301.43 227.46 33.55 0.0
-25 3 9 4217.81 269.72 62.71 0.0
-23 3 9 12567.71 578.23 109.47 0.0
-21 3 9 7602.14 483.52 88.10 0.0
-19 3 9 15418.22 923.95 121.89 0.0
-17 3 9 1314.28 215.07 34.14 0.0
-15 3 9 3327.78 111.45 54.84 0.0
-13 3 9 10112.29 411.38 99.55 0.0
-11 3 9 18083.91 688.04 135.79 0.0
-9 3 9 25477.33 1644.14 169.37 0.0
-7 3 9 13261.41 236.83 112.78 0.0
-5 3 9 11211.25 203.99 108.02 0.0
-3 3 9 14602.96 224.72 116.62 0.0
-1 3 9 22053.38 507.32 143.12 0.0
1 3 9 34551.12 926.41 186.22 0.0
3 3 9 17850.87 1056.88 125.91 0.0
5 3 9 2281.56 230.33 47.27 0.0
7 3 9 3681.04 892.53 66.29 0.0
9 3 9 13168.56 1261.98 103.54 0.0
11 3 9 33811.59 2084.31 175.29 0.0
13 3 9 4190.77 758.43 63.46 0.0
15 3 9 4020.58 824.09 89.80 0.0
17 3 9 2131.60 1047.67 57.01 0.0
19 3 9 2711.21 717.56 47.44 0.0
21 3 9 2035.30 942.81 73.09 0.0
-26 4 9 0.00 144.37 6.00 180.0
-24 4 9 354.11 130.30 15.60 0.0
-22 4 9 1729.52 148.28 42.17 0.0
-20 4 9 1404.52 106.83 39.21 0.0
-18 4 9 293.50 115.45 12.82 180.0
-16 4 9 377.14 95.84 24.22 180.0
-14 4 9 7.77 67.46 5.98 180.0
-12 4 9 1042.46 78.74 34.49 0.0
-10 4 9 172.93 84.53 9.36 0.0
-8 4 9 3335.57 312.09 59.59 0.0
-6 4 9 508.85 100.12 20.32 180.0
-4 4 9 3920.54 121.31 57.45 0.0
-2 4 9 65.47 59.18 7.63 0.0
0 4 9 15658.80 1301.92 127.57 0.0
2 4 9 1284.91 103.12 37.74 0.0
4 4 9 174.49 78.57 16.72 0.0
6 4 9 3774.03 428.78 60.86 180.0
8 4 9 84.85 128.78 15.02 180.0
10 4 9 95.02 141.10 8.98 180.0
12 4 9 1740.13 238.90 43.71 0.0
14 4 9 0.00 162.93 17.21 0.0
16 4 9 38.86 128.50 6.50 0.0
18 4 9 130.49 110.70 10.59 0.0
20 4 9 501.05 238.78 27.26 0.0
-25 5 9 1039.32 159.41 35.54 180.0
-23 5 9 1649.86 164.73 43.68 180.0
-21 5 9 2445.13 197.44 52.45 180.0
-19 5 9 7497.53 431.22 86.54 180.0
-17 5 9 4963.51 367.87 72.85 180.0
-15 5 9 1822.43 229.66 42.05 180.0
-13 5 9 15440.51 1077.21 126.89 180.0
-11 5 9 9442.02 638.29 100.08 180.0
-9 5 9 30905.46 1700.77 175.98 180.0
-7 5 9 6169.68 463.68 85.72 180.0
-5 5 9 4980.60 438.52 67.65 180.0
-3 5 9 10651.82 331.15 102.05 180.0
-1 5 9 13734.36 1000.25 118.30 180.0
1 5 9 21843.25 1039.72 147.69 180.0
3 5 9 5544.49 299.24 76.49 180.0
5 5 9 3707.10 321.81 60.62 180.0
7 5 9 3984.97 170.46 58.06 180.0
9 5 9 13730.73 857.65 110.36 180.0
11 5 9 5743.69 436.60 74.73 180.0
13 5 9 4103.99 661.28 61.35 180.0
15 5 9 1258.64 288.27 37.60 180.0
17 5 9 4147.88 434.12 62.87 180.0
19 5 9 1126.07 301.45 43.78 180.0
-24 6 9 4623.01 466.92 67.39 180.0
-22 6 9 9992.83 621.92 101.50 180.0
-20 6 9 9190.07 497.44 94.98 180.0
-18 6 9 11230.13 743.45 107.96 180.0
-16 6 9 4202.77 331.06 68.57 180.0
-14 6 9 15699.72 773.30 129.01 180.0
-12 6 9 12597.82 384.79 109.87 180.0
-10 6 9 37705.06 2132.17 199.69 180.0
-8 6 9 18763.97 185.95 134.07 180.0
-6 6 9 18321.35 255.15 130.68 180.0
-4 6 9 3458.54 304.42 60.75 180.0
-2 6 9 25626.76 2072.76 162.05 180.0
0 6 9 40045.28 3536.34 203.28 180.0
2 6 9 41979.15 1803.78 194.82 180.0
4 6 9 6036.36 739.97 78.38 180.0
6 6 9 10900.82 1340.65 107.38 180.0
8 6 9 7917.40 2939.81 104.90 180.0
10 6 9 16007.16 1969.70 115.24 180.0
12 6 9 16740.63 1234.70 120.11 180.0
14 6 9 8025.59 1500.92 75.64 180.0
16 6 9 4663.67 795.24 64.13 180.0
18 6 9 10113.71 1319.95 88.29 180.0
-23 7 9 1791.79 276.75 49.07 180.0
-21 7 9 2287.41 368.17 43.58 180.0
-19 7 9 2375.60 253.64 54.58 180.0
-17 7 9 5429.51 489.63 80.03 180.0
-15 7 9 7934.55 739.17 93.87 180.0
-13 7 9 7217.55 872.01 92.57 180.0
-11 7 9 11417.36 1165.40 110.53 180.0
-9 7 9 13543.13 2004.37 118.96 180.0
-7 7 9 11792.40 1213.82 107.46 180.0
-5 7 9 16710.63 752.76 127.77 180.0
-3 7 9 6325.15 306.30 82.50 180.0
-1 7 9 8174.85 312.56 86.83 180.0
1 7 9 7909.84 394.40 87.31 180.0
3 7 9 14652.10 787.38 112.98 180.0
5 7 9 11494.17 1473.42 108.22 180.0
7 7 9 5320.03 269.36 66.83 180.0
9 7 9 12383.76 1826.12 106.97 180.0
11 7 9 3442.31 270.13 53.77 180.0
13 7 9 5257.57 768.04 66.21 180.0
15 7 9 4934.23 490.68 58.47 180.0
17 7 9 7710.87 315.21 79.20 180.0
-22 8 9 18.43 166.32 5.39 0.0
-20 8 9 0.00 216.21 0.02 180.0
-18 8 9 9.85 128.02 1.49 180.0
-16 8 9 1052.09 148.07 30.65 180.0
-14 8 9 2105.62 308.90 51.80 180.0
-12 8 9 65.08 140.00 19.78 0.0
-10 8 9 0.00 117.30 2.57 180.0
-8 8 9 274.10 115.33 10.78 180.0
-6 8 9 3000.20 270.94 59.83 180.0
-4 8 9 3057.38 157.47 54.38 180.0
-2 8 9 1048.80 157.74 30.16 180.0
0 8 9 211.06 74.12 11.47 0.0
2 8 9 374.79 95.38 17.07 180.0
4 8 9 1422.34 312.12 39.94 180.0
6 8 9 4341.24 2272.49 70.55 180.0
8 8 9 289.75 170.16 15.73 180.0
10 8 9 39.54 160.22 1.22 0.0
12 8 9 0.00 327.76 6.96 0.0
14 8 9 969.97 290.45 33.45 180.0
16 8 9 616.74 304.76 22.49 180.0
-19 9 9 1189.32 365.50 34.79 0.0
-17 9 9 1578.96 287.84 39.66 0.0
-15 9 9 2665.17 344.13 52.21 0.0
-13 9 9 1628.59 170.72 38.85 0.0
-11 9 9 4523.01 281.44 63.74 0.0
-9 9 9 7038.91 497.89 87.52 0.0
-7 9 9 6170.65 402.86 83.56 0.0
-5 9 9 3842.42 201.76 63.31 0.0
-3 9 9 2664.57 130.37 51.36 0.0
-1 9 9 6822.21 230.47 79.95 0.0
1 9 9 2177.22 331.51 47.82 0.0
3 9 9 5964.09 1516.25 84.28 0.0
5 9 9 171.10 74.43 19.22 0.0
7 9 9 2721.92 181.25 51.23 0.0
9 9 9 4716.64 207.63 67.21 0.0
13 9 9 1963.05 437.97 40.61 0.0
-18 10 9 9316.07 962.97 91.09 0.0
-16 10 9 9725.44 505.41 89.77 0.0
-14 10 9 9810.94 911.55 97.47 0.0
-12 10 9 7130.39 432.21 81.97 0.0
-10 10 9 6328.45 1320.04 79.44 0.0
-8 10 9 12475.26 1159.94 114.24 0.0
-6 10 9 16618.29 1014.82 121.48 0.0
-4 10 9 14377.25 564.10 116.18 0.0
-2 10 9 12506.14 291.83 103.20 0.0
0 10 9 13573.17 218.91 108.26 0.0
2 10 9 5001.46 693.66 74.36 0.0
4 10 9 11844.78 1103.75 106.74 0.0
6 10 9 12484.91 1110.48 104.28 0.0
8 10 9 8486.09 345.84 83.33 0.0
10 10 9 2630.48 903.91 49.86 0.0
-13 11 9 4219.83 270.49 64.06 0.0
-11 11 9 4206.98 484.01 63.68 0.0
-9 11 9 5395.70 703.47 76.07 0.0
-7 11 9 3018.57 269.40 49.11 0.0
-5 11 9 8092.92 520.01 90.80 0.0
-3 11 9 6995.95 729.27 82.01 0.0
-1 11 9 6927.95 1062.26 81.90 0.0
1 11 9 7473.80 578.37 83.12 0.0
3 11 9 4391.22 452.92 67.75 0.0
5 11 9 4667.82 671.93 68.60 0.0
7 11 9 7238.22 958.70 76.86 0.0
-8 12 9 1341.55 288.17 36.16 0.0
-6 12 9 372.05 211.51 8.78 180.0
-4 12 9 311.82 224.80 17.48 0.0
-2 12 9 1603.05 164.54 40.76 0.0
0 12 9 406.09 147.34 23.81 0.0
2 12 9 194.01 148.00 19.70 0.0
-26 0 10 7199.99 329.58 91.22 180.0
-24 0 10 10399.02 1649.39 96.97 180.0
-22 0 10 7379.25 876.21 82.05 180.0
-20 0 10 1505.84 552.16 48.48 180.0
-18 0 10 17124.79 2341.97 126.43 180.0
-16 0 10 27175.28 2327.53 162.98 180.0
-14 0 10 30600.93 355.91 187.99 180.0
-12 0 10 40572.83 3134.83 207.28 180.0
-10 0 10 15522.76 1126.29 125.62 180.0
-8 0 10 4555.11 489.54 71.05 180.0
-6 0 10 70211.75 1430.21 258.28 180.0
-4 0 10 29472.61 1252.15 179.51 180.0
-2 0 10 14637.32 177.01 119.27 180.0
0 0 10 40111.34 1262.20 191.18 180.0
2 0 10 17463.01 512.57 139.21 180.0
4 0 10 24064.27 235.15 152.49 180.0
6 0 10 48577.77 355.63 220.38 180.0
8 0 10 39493.95 835.73 187.04 180.0
10 0 10 26354.46 4069.60 162.94 180.0
12 0 10 1151.91 628.67 39.65 180.0
14 0 10 8135.20 309.15 82.29 180.0
16 0 10 4972.49 2711.34 86.94 180.0
18 0 10 11755.40 4752.20 109.92 180.0
20 0 10 2248.94 692.10 59.82 180.0
-27 1 10 3806.90 260.06 61.01 180.0
-25 1 10 4699.47 437.52 65.85 180.0
-23 1 10 1616.24 274.49 36.73 180.0
-21 1 10 5611.22 512.55 75.03 180.0
-19 1 10 1854.96 282.14 43.41 180.0
-17 1 10 5101.46 701.77 77.03 180.0
-15 1 10 12932.28 710.52 116.47 180.0
-13 1 10 7024.40 509.60 86.58 180.0
-11 1 10 7432.37 454.32 89.75 180.0
-9 1 10 21301.95 1241.61 149.53 180.0
-7 1 10 14902.45 255.58 119.21 180.0
-5 1 10 10140.11 219.18 102.44 180.0
-3 1 10 23086.91 348.60 148.43 180.0
-1 1 10 10332.50 147.70 104.75 180.0
1 1 10 8892.08 241.88 90.34 180.0
3 1 10 8009.09 336.29 89.11 180.0
5 1 10 19290.67 1061.01 134.25 180.0
7 1 10 6971.73 674.43 78.93 180.0
9 1 10 14304.31 1106.73 125.81 180.0
11 1 10 5166.58 580.81 65.08 180.0
13 1 10 5671.43 180.13 80.49 180.0
15 1 10 1979.65 447.24 55.38 180.0
17 1 10 1180.13 223.15 60.23 180.0
19 1 10 1284.96 159.14 55.81 180.0
-26 2 10 0.00 244.24 5.60 0.0
-24 2 10 1349.93 178.10 34.60 0.0
-22 2 10 270.83 101.76 12.11 180.0
-20 2 10 356.81 93.81 20.12 180.0
-18 2 10 435.23 305.64 23.14 180.0
-16 2 10 829.76 134.30 30.13 0.0
-14 2 10 111.05 80.31 9.48 0.0
-12 2 10 71.21 74.62 2.70 0.0
-10 2 10 3047.43 104.86 59.09 180.0
-8 2 10 2828.65 229.89 55.22 180.0
-6 2 10 234.08 91.09 7.52 0.0
-4 2 10 4885.12 68.79 69.79 0.0
-2 2 10 173.56 63.39 3.40 0.0
0 2 10 176.97 92.64 4.20 180.0
2 2 10 4335.50 122.02 65.06 180.0
4 2 10 1377.77 161.32 35.64 0.0
6 2 10 238.17 172.45 4.99 0.0
8 2 10 1147.70 136.29 33.28 0.0
10 2 10 158.83 77.73 19.61 180.0
12 2 10 284.01 153.70 23.02 180.0
14 2 10 98.95 82.32 12.54 180.0
16 2 10 0.00 143.05 4.51 180.0
18 2 10 319.95 161.86 28.07 0.0
20 2 10 223.39 159.53 10.50 0.0
-27 3 10 3008.49 286.57 53.74 0.0
-25 3 10 2655.00 254.84 53.41 0.0
-23 3 10 2940.59 429.70 56.38 0.0
-21 3 10 8712.49 870.67 89.87 0.0
-19 3 10 633.49 102.24 27.54 0.0
-17 3 10 2826.29 373.69 49.32 0.0
-15 3 10 13631.96 882.49 122.24 0.0
-13 3 10 6963.92 407.08 83.62 0.0
-11 3 10 143.62 76.85 11.78 0.0
-9 3 10 10751.00 107.77 98.18 0.0
-7 3 10 17418.62 269.90 132.16 0.0
-5 3 10 22520.65 580.66 150.65 0.0
-3 3 10 19643.08 364.54 139.53 0.0
-1 3 10 8809.63 1088.78 97.29 0.0
1 3 10 3872.57 208.09 62.32 0.0
3 3 10 5826.61 429.46 79.65 0.0
5 3 10 3413.24 313.45 56.30 0.0
7 3 10 6487.68 150.35 82.28 0.0
9 3 10 7172.51 483.98 80.57 0.0
11 3 10 6101.73 267.00 74.79 0.0
13 3 10 1847.61 424.63 43.64 0.0
15 3 10 5735.62 833.40 80.78 0.0
17 3 10 1396.75 430.07 54.09 0.0
19 3 10 2735.98 417.31 57.37 0.0
-26 4 10 4174.19 293.91 70.02 0.0
-24 4 10 7590.59 430.71 89.38 0.0
-22 4 10 6115.24 465.13 79.72 0.0
-20 4 10 11533.71 677.09 99.35 0.0
-18 4 10 22500.07 1263.13 149.88 0.0
-16 4 10 11626.29 452.69 106.18 0.0
-14 4 10 2832.49 173.33 51.56 0.0
-12 4 10 22235.11 1837.69 152.60 0.0
-10 4 10 17832.70 174.23 130.22 0.0
-8 4 10 34598.28 355.78 182.96 0.0
-6 4 10 16430.62 307.07 126.77 0.0
-4 4 10 34210.02 486.84 182.81 0.0
-2 4 10 8783.90 577.47 92.89 0.0
0 4 10 43431.30 1702.55 206.47 0.0
2 4 10 29509.11 1474.64 170.64 0.0
4 4 10 26375.79 1893.12 160.19 0.0
6 4 10 15580.31 1140.92 119.77 0.0
8 4 10 7780.44 233.73 83.96 0.0
10 4 10 22091.97 2633.93 136.13 0.0
12 4 10 22560.83 321.68 138.48 0.0
14 4 10 10730.54 980.86 96.32 0.0
16 4 10 7775.50 312.11 75.24 0.0
18 4 10 4678.11 673.92 65.03 0.0
-25 5 10 1529.25 341.12 41.24 0.0
-23 5 10 1196.76 156.44 36.23 0.0
-21 5 10 5805.48 374.03 78.58 0.0
-19 5 10 4991.51 498.18 70.17 0.0
-17 5 10 5807.35 550.23 74.53 0.0
-15 5 10 6186.85 449.20 80.89 0.0
-13 5 10 9851.03 1210.36 102.75 0.0
-11 5 10 13571.94 170.74 116.60 0.0
-9 5 10 27744.63 1767.45 170.22 0.0
-7 5 10 14562.24 653.52 125.39 0.0
-5 5 10 9425.69 206.94 94.29 0.0
-3 5 10 3280.70 152.31 57.13 0.0
-1 5 10 23455.00 710.02 148.92 0.0
1 5 10 17946.24 1264.65 131.90 0.0
3 5 10 14286.02 882.39 121.46 0.0
5 5 10 3668.85 926.60 67.83 0.0
7 5 10 8754.17 687.33 89.77 0.0
9 5 10 6003.93 890.95 71.97 0.0
13 5 10 8470.75 269.78 82.10 0.0
15 5 10 6234.24 369.25 81.26 0.0
17 5 10 1633.53 355.94 30.67 0.0
-24 6 10 205.64 164.61 16.17 0.0
-22 6 10 0.00 95.27 4.19 0.0
-20 6 10 395.75 116.79 12.08 0.0
-18 6 10 212.40 123.56 19.87 180.0
-16 6 10 1442.66 198.84 35.25 0.0
-14 6 10 192.98 139.41 12.74 180.0
-12 6 10 1173.02 247.60 35.54 0.0
-10 6 10 529.44 238.67 27.78 0.0
-8 6 10 87.37 120.73 10.05 180.0
-6 6 10 658.62 97.51 23.97 180.0
-4 6 10 952.58 72.35 27.23 0.0
-2 6 10 984.81 122.21 34.20 0.0
0 6 10 55.54 63.58 6.25 0.0
2 6 10 1181.17 96.15 33.26 180.0
4 6 10 599.93 131.11 27.38 0.0
6 6 10 562.52 316.46 16.27 0.0
8 6 10 346.71 143.87 18.96 0.0
10 6 10 766.11 346.17 23.05 0.0
12 6 10 340.20 180.31 14.42 180.0
14 6 10 157.37 206.32 3.45 0.0
16 6 10 236.91 208.67 8.25 0.0
-23 7 10 1251.08 334.74 42.53 180.0
-21 7 10 1953.60 232.24 53.87 180.0
-19 7 10 2804.45 377.62 56.07 180.0
-17 7 10 3752.70 401.16 64.57 180.0
-15 7 10 1980.18 307.61 45.47 180.0
-13 7 10 814.60 100.19 31.38 180.0
-11 7 10 3075.97 559.60 61.36 180.0
-9 7 10 7059.12 336.97 82.72 180.0
-7 7 10 5567.78 664.95 81.44 180.0
-5 7 10 1133.37 337.56 32.20 180.0
-3 7 10 6558.52 967.81 87.02 180.0
-1 7 10 2279.79 234.72 43.09 180.0
1 7 10 13618.41 922.37 110.70 180.0
3 7 10 8600.39 237.88 87.77 180.0
5 7 10 7341.39 888.36 77.40 180.0
7 7 10 414.56 155.04 19.24 180.0
9 7 10 2988.77 199.63 52.62 180.0
11 7 10 6623.20 333.31 70.22 180.0
13 7 10 8048.92 1119.90 83.67 180.0
15 7 10 886.16 433.83 22.34 180.0
-20 8 10 4821.56 692.89 65.14 180.0
-18 8 10 3269.02 422.24 54.12 180.0
-16 8 10 2974.78 406.43 74.12 180.0
-14 8 10 10000.83 1058.38 96.09 180.0
-12 8 10 9144.66 187.57 92.55 180.0
-10 8 10 9739.24 247.18 92.76 180.0
-8 8 10 10922.12 1151.90 107.04 180.0
-6 8 10 19364.81 981.20 136.28 180.0
-4 8 10 19996.93 672.06 139.69 180.0
-2 8 10 15899.65 760.49 119.75 180.0
0 8 10 17456.28 575.16 128.59 180.0
2 8 10 10066.27 512.78 92.22 180.0
4 8 10 9884.21 676.36 96.77 180.0
6 8 10 4736.45 574.95 69.53 180.0
8 8 10 6779.07 1913.60 84.52 180.0
10 8 10 9890.19 456.58 96.43 180.0
12 8 10 6638.88 249.89 75.88 180.0
14 8 10 7385.71 540.97 84.02 180.0
-19 9 10 2779.04 872.96 46.19 180.0
-17 9 10 2009.86 560.83 53.90 180.0
-15 9 10 4296.70 234.68 88.60 180.0
-13 9 10 8244.83 204.14 85.89 180.0
-11 9 10 6171.95 271.11 81.55 180.0
-9 9 10 5692.52 179.16 74.36 180.0
-7 9 10 9477.74 405.64 94.19 180.0
-5 9 10 14653.35 836.16 119.32 180.0
-3 9 10 13849.57 1032.12 122.45 180.0
-1 9 10 10065.59 445.06 93.11 180.0
1 9 10 6814.66 187.12 80.31 180.0
3 9 10 2925.58 182.75 49.46 180.0
5 9 10 10780.33 357.77 98.49 180.0
7 9 10 5089.82 1394.27 68.04 180.0
9 9 10 5262.29 426.75 67.80 180.0
11 9 10 3528.39 613.27 54.39 180.0
-16 10 10 693.21 320.16 15.14 180.0
-14 10 10 58.29 169.66 6.68 180.0
-12 10 10 769.88 654.38 7.64 180.0
-10 10 10 110.71 188.63 7.21 180.0
-8 10 10 387.51 140.67 18.47 180.0
-6 10 10 629.45 116.21 24.06 180.0
-4 10 10 1016.88 140.36 29.27 180.0
-2 10 10 26.88 260.15 2.14 0.0
0 10 10 669.34 286.14 21.91 180.0
2 10 10 1492.68 359.59 30.02 180.0
4 10 10 205.39 135.70 10.68 180.0
6 10 10 150.11 146.87 11.85 180.0
8 10 10 207.35 199.56 14.36 180.0
-11 11 10 682.81 311.90 33.69 0.0
-9 11 10 632.76 165.11 22.46 0.0
-7 11 10 516.84 190.00 21.90 0.0
-5 11 10 2344.74 285.28 50.72 0.0
-3 11 10 1864.00 221.21 40.67 0.0
-1 11 10 1530.42 325.46 34.61 0.0
1 11 10 3486.89 255.50 56.32 0.0
3 11 10 1585.19 192.29 42.90 0.0
-25 1 11 3469.61 334.88 66.61 180.0
-23 1 11 7802.08 854.67 84.36 180.0
-21 1 11 3339.03 389.18 67.87 180.0
-19 1 11 316.65 144.43 20.75 180.0
-17 1 11 1819.76 481.38 55.10 180.0
-15 1 11 7700.45 558.20 91.50 180.0
-13 1 11 10328.37 1006.27 108.61 180.0
-11 1 11 36836.06 2037.89 190.21 180.0
-9 1 11 5234.17 354.13 75.06 180.0
-7 1 11 1377.19 127.17 34.07 180.0
-5 1 11 20656.07 2076.18 153.27 180.0
-3 1 11 24817.76 101.04 154.63 180.0
-1 1 11 16223.58 110.71 125.27 180.0
1 1 11 9683.75 279.66 98.03 180.0
3 1 11 3250.94 234.83 55.52 180.0
5 1 11 2571.53 137.12 50.10 180.0
7 1 11 13453.74 290.43 108.33 180.0
9 1 11 13764.69 5180.58 131.33 180.0
11 1 11 7215.47 253.69 77.59 180.0
13 1 11 2151.71 268.74 63.24 180.0
15 1 11 941.48 251.56 45.21 180.0
17 1 11 572.13 250.98 29.76 180.0
-26 2 11 2575.41 211.51 58.55 180.0
-24 2 11 5401.46 737.68 72.77 180.0
-22 2 11 6423.29 514.48 77.21 180.0
-20 2 11 11105.71 994.68 106.65 180.0
-18 2 11 3502.18 331.97 61.34 180.0
-16 2 11 8672.27 641.98 98.39 180.0
-14 2 11 29705.41 1783.79 169.27 180.0
-12 2 11 21538.86 1523.01 150.99 180.0
-10 2 11 10529.85 276.68 98.59 180.0
-8 2 11 27694.66 606.09 165.36 180.0
-6 2 11 34712.97 495.77 185.26 180.0
-4 2 11 16390.73 260.73 127.61 180.0
-2 2 11 59406.88 537.75 239.25 180.0
0 2 11 14789.04 353.74 122.19 180.0
2 2 11 6970.95 256.57 83.72 180.0
4 2 11 10724.95 429.16 101.83 180.0
6 2 11 14309.04 1260.91 109.22 180.0
8 2 11 3837.57 301.45 58.85 180.0
10 2 11 15182.81 539.45 114.33 180.0
12 2 11 12575.66 593.22 96.91 180.0
14 2 11 4004.48 670.37 85.97 180.0
16 2 11 7142.23 461.15 83.13 180.0
18 2 11 3861.05 1181.98 75.43 180.0
-25 3 11 2691.12 287.54 47.26 180.0
-23 3 11 2839.95 438.17 54.08 180.0
-21 3 11 4474.49 575.98 70.55 180.0
-19 3 11 4685.67 567.22 70.42 180.0
-17 3 11 16736.97 2844.82 129.61 180.0
-15 3 11 3976.94 412.99 67.16 180.0
-13 3 11 3490.86 266.23 58.41 180.0
-11 3 11 3862.28 113.72 62.53 180.0
-9 3 11 8691.04 308.14 91.33 180.0
-7 3 11 20451.70 467.72 142.12 180.0
-5 3 11 26930.56 228.05 160.93 180.0
-3 3 11 11261.96 127.17 107.22 180.0
-1 3 11 2080.34 72.88 45.44 180.0
1 3 11 13518.46 137.16 122.75 180.0
3 3 11 28043.05 925.53 164.65 180.0
5 3 11 9420.14 701.60 97.27 180.0
7 3 11 4887.85 287.99 65.31 180.0
9 3 11 1363.11 186.53 34.62 180.0
11 3 11 3101.43 1787.38 66.97 180.0
15 3 11 5704.74 1675.23 73.29 180.0
17 3 11 4754.54 841.63 64.46 180.0
-24 4 11 191.88 173.47 9.05 180.0
-22 4 11 0.00 132.49 7.08 180.0
-20 4 11 164.62 117.92 3.52 180.0
-18 4 11 123.24 90.84 17.14 180.0
-16 4 11 780.79 141.12 28.79 180.0
-14 4 11 69.41 70.41 3.10 0.0
-12 4 11 111.89 52.11 5.47 0.0
-10 4 11 824.55 104.77 27.05 180.0
-8 4 11 935.47 222.61 42.30 180.0
-6 4 11 8024.33 187.89 87.36 180.0
-4 4 11 402.76 177.36 8.15 0.0
-2 4 11 410.79 148.71 22.97 0.0
0 4 11 1074.16 85.75 28.66 0.0
2 4 11 3355.30 452.30 59.18 180.0
4 4 11 403.74 90.01 21.72 180.0
6 4 11 127.05 138.37 3.26 0.0
8 4 11 207.77 144.74 5.82 0.0
10 4 11 0.00 128.95 2.33 0.0
12 4 11 304.31 273.85 19.24 180.0
14 4 11 1646.30 204.88 40.30 180.0
16 4 11 549.67 292.22 15.42 180.0
-23 5 11 525.66 206.56 25.83 0.0
-21 5 11 153.84 245.61 15.82 0.0
-19 5 11 2892.38 1085.56 58.14 0.0
-17 5 11 5875.14 381.09 80.22 0.0
-15 5 11 7660.97 289.93 90.03 0.0
-13 5 11 3402.30 163.42 57.74 0.0
-11 5 11 16923.21 328.19 126.42 0.0
-9 5 11 8299.08 160.36 93.27 0.0
-7 5 11 17741.53 445.77 125.02 0.0
-5 5 11 11138.37 536.69 110.93 0.0
-3 5 11 8294.65 601.95 90.42 0.0
-1 5 11 390.08 91.45 19.13 0.0
1 5 11 6966.12 659.45 80.91 0.0
3 5 11 9109.62 714.32 95.42 0.0
5 5 11 4055.32 300.29 64.22 0.0
7 5 11 8120.57 650.13 94.31 0.0
9 5 11 1579.62 691.34 40.05 0.0
11 5 11 2918.88 344.67 49.66 0.0
13 5 11 4334.29 283.66 60.58 0.0
15 5 11 4898.71 395.69 66.72 0.0
-22 6 11 1867.48 139.61 47.64 0.0
-20 6 11 4527.75 453.62 73.72 0.0
-18 6 11 5454.36 563.99 72.68 0.0
-16 6 11 12386.41 376.16 107.75 0.0
-14 6 11 10479.71 533.28 101.33 0.0
-12 6 11 12712.23 716.99 115.82 0.0
-10 6 11 12602.98 179.68 111.16 0.0
-8 6 11 32048.41 598.26 180.78 0.0
-6 6 11 29092.83 734.15 167.48 0.0
-4 6 11 8823.90 562.66 95.05 0.0
-2 6 11 6864.18 841.02 84.00 0.0
0 6 11 7191.82 480.36 77.93 0.0
2 6 11 17001.69 664.43 119.97 0.0
4 6 11 25640.63 1582.60 148.15 0.0
6 6 11 14745.54 1181.43 115.20 0.0
8 6 11 5984.46 1020.08 76.00 0.0
10 6 11 6286.42 1246.64 81.88 0.0
12 6 11 9786.42 293.27 92.69 0.0
14 6 11 9116.75 322.81 87.67 0.0
-21 7 11 2602.48 538.58 61.78 0.0
-19 7 11 1727.36 450.00 52.64 0.0
-17 7 11 1758.17 353.49 44.89 0.0
-15 7 11 5032.91 881.09 88.16 0.0
-13 7 11 7835.89 248.65 85.17 0.0
-11 7 11 15069.36 337.43 119.84 0.0
-9 7 11 5818.22 410.22 77.15 0.0
-7 7 11 8216.38 153.48 91.31 0.0
-5 7 11 7328.61 836.97 89.99 0.0
-3 7 11 5930.83 818.00 81.19 0.0
-1 7 11 8557.96 264.13 92.71 0.0
1 7 11 9360.21 160.96 88.60 0.0
3 7 11 7397.12 146.72 83.59 0.0
5 7 11 6487.15 789.51 74.28 0.0
7 7 11 2928.40 527.04 54.73 0.0
9 7 11 8658.50 1231.97 80.55 0.0
11 7 11 5056.47 248.04 67.88 0.0
13 7 11 2190.70 512.46 48.04 0.0
-18 8 11 53.45 321.90 3.42 180.0
-16 8 11 405.97 196.04 6.82 0.0
-14 8 11 752.23 200.36 30.23 0.0
-12 8 11 1972.82 294.99 46.48 0.0
-10 8 11 1363.83 299.39 36.57 0.0
-8 8 11 101.03 122.56 5.25 180.0
-6 8 11 2.18 140.46 1.35 0.0
-4 8 11 0.00 149.77 10.27 0.0
-2 8 11 1891.69 278.25 40.98 0.0
0 8 11 492.63 138.42 30.23 0.0
2 8 11 0.00 191.93 8.75 0.0
4 8 11 0.00 145.18 6.27 180.0
6 8 11 457.09 115.96 17.50 0.0
8 8 11 2129.53 319.29 42.85 0.0
10 8 11 1631.78 299.43 37.46 0.0
-17 9 11 274.01 147.54 23.53 180.0
-15 9 11 2651.39 214.74 49.12 180.0
-13 9 11 2083.20 676.59 48.40 180.0
-11 9 11 4866.51 247.88 63.99 180.0
-9 9 11 2906.97 221.53 54.44 180.0
-7 9 11 3212.02 125.89 55.12 180.0
-5 9 11 5254.37 432.26 73.77 180.0
-3 9 11 3680.66 213.04 58.17 180.0
-1 9 11 5064.90 515.83 67.46 180.0
1 9 11 3878.20 488.65 55.89 180.0
3 9 11 3373.78 233.73 53.69 180.0
5 9 11 1668.28 140.09 39.42 180.0
7 9 11 1512.40 209.30 32.16 180.0
9 9 11 1149.74 335.83 30.85 180.0
-12 10 11 15844.53 247.27 117.52 180.0
-10 10 11 11603.41 353.90 106.40 180.0
-8 10 11 7569.34 261.54 82.04 180.0
-6 10 11 5357.78 464.89 69.86 180.0
-4 10 11 9765.22 1539.57 97.69 180.0
-2 10 11 11187.13 333.49 98.40 180.0
0 10 11 12843.01 399.36 103.13 180.0
2 10 11 5563.76 318.25 69.88 180.0
4 10 11 3623.04 236.84 57.59 180.0
-24 0 12 1893.14 307.49 52.46 0.0
-22 0 12 6866.71 366.95 90.35 0.0
-20 0 12 9134.19 247.55 104.99 0.0
-18 0 12 12301.85 1957.96 106.51 0.0
-16 0 12 5779.33 174.06 92.00 0.0
-14 0 12 12334.78 4021.30 123.82 0.0
-12 0 12 23531.85 239.58 156.42 0.0
-10 0 12 37467.58 2226.45 224.67 0.0
-8 0 12 18259.43 201.04 127.29 0.0
-6 0 12 3356.04 368.56 62.07 0.0
-4 0 12 30001.38 4175.36 175.24 0.0
-2 0 12 19820.51 236.76 140.57 0.0
0 0 12 14028.41 220.76 119.04 0.0
2 0 12 13187.33 228.72 112.15 0.0
4 0 12 12381.32 2188.47 124.40 0.0
6 0 12 3034.99 922.55 50.91 0.0
8 0 12 24272.96 6208.42 173.66 0.0
10 0 12 27179.46 3822.22 157.62 0.0
12 0 12 12257.76 586.35 105.98 0.0
14 0 12 5959.05 327.00 81.14 0.0
-25 1 12 259.96 186.36 14.80 0.0
-23 1 12 2163.84 279.41 55.53 0.0
-21 1 12 1428.84 297.62 38.09 0.0
-19 1 12 7049.57 779.51 90.41 0.0
-17 1 12 1255.50 127.91 51.43 0.0
-15 1 12 12077.55 300.26 106.75 0.0
-13 1 12 11946.62 1354.95 110.94 0.0
-11 1 12 17210.04 1013.72 132.39 0.0
-9 1 12 4663.90 104.46 69.22 0.0
-7 1 12 16812.54 394.31 127.65 0.0
-5 1 12 2265.17 308.64 48.22 0.0
-3 1 12 3478.07 319.30 62.08 0.0
-1 1 12 9626.17 187.10 96.88 0.0
1 1 12 8048.37 261.90 86.58 0.0
3 1 12 1934.62 172.10 38.37 0.0
5 1 12 8171.53 928.63 93.90 0.0
7 1 12 14637.87 691.35 117.63 0.0
9 1 12 7484.55 249.98 80.42 0.0
11 1 12 7401.84 247.93 79.74 0.0
13 1 12 5018.68 260.57 69.08 0.0
15 1 12 1903.32 976.46 49.18 0.0
-24 2 12 0.00 112.25 4.76 180.0
-22 2 12 483.01 108.86 21.48 180.0
-20 2 12 361.73 122.11 23.37 180.0
-18 2 12 381.21 115.91 24.08 0.0
-16 2 12 364.10 124.23 19.31 0.0
-14 2 12 38.08 130.71 7.50 0.0
-12 2 12 216.69 62.34 20.12 0.0
-10 2 12 212.00 76.01 13.34 180.0
-8 2 12 136.60 85.72 19.23 0.0
-6 2 12 0.00 71.28 1.31 180.0
-4 2 12 257.81 93.48 16.46 0.0
-2 2 12 483.01 89.63 22.64 180.0
0 2 12 926.99 95.20 27.56 180.0
2 2 12 361.86 121.92 10.84 180.0
4 2 12 1963.42 70.82 48.55 0.0
6 2 12 966.17 141.47 32.78 0.0
8 2 12 103.08 123.45 12.53 0.0
10 2 12 1258.91 150.47 43.83 180.0
12 2 12 0.00 148.77 0.38 180.0
14 2 12 0.00 178.02 3.99 180.0
16 2 12 108.99 219.87 10.75 0.0
-23 3 12 1231.93 330.50 33.32 180.0
-21 3 12 2774.05 398.43 58.73 180.0
-19 3 12 4445.42 517.93 75.25 180.0
-17 3 12 6181.08 326.49 82.52 180.0
-15 3 12 3792.63 506.70 60.91 180.0
-13 3 12 15315.98 796.60 125.14 180.0
-11 3 12 7523.60 216.20 82.74 180.0
-9 3 12 4710.65 231.80 70.51 180.0
-7 3 12 2639.51 138.53 48.65 180.0
-5 3 12 7402.14 126.76 86.52 180.0
-3 3 12 2277.22 204.26 46.95 180.0
-1 3 12 15262.94 495.59 116.89 180.0
1 3 12 3967.10 194.54 65.63 180.0
3 3 12 2736.61 186.35 48.66 180.0
5 3 12 3694.29 267.69 66.54 180.0
7 3 12 6303.12 229.71 74.40 180.0
9 3 12 3132.21 463.88 55.39 180.0
11 3 12 7075.05 182.35 81.67 180.0
13 3 12 3413.47 635.26 59.57 180.0
15 3 12 508.29 457.19 22.57 180.0
-22 4 12 4830.48 756.75 71.66 180.0
-20 4 12 5010.46 221.25 70.46 180.0
-18 4 12 12276.53 651.49 107.47 180.0
-16 4 12 15354.32 718.76 123.05 180.0
-14 4 12 19004.64 347.22 134.36 180.0
-12 4 12 10888.93 137.32 101.64 180.0
-10 4 12 14715.59 235.43 121.44 180.0
-8 4 12 12669.80 676.93 108.09 180.0
-6 4 12 15692.82 347.40 126.67 180.0
-4 4 12 20983.41 217.07 135.54 180.0
-2 4 12 21832.57 1109.95 145.78 180.0
0 4 12 3065.32 682.10 56.10 180.0
2 4 12 16617.46 719.65 129.28 180.0
4 4 12 16313.53 680.09 126.44 180.0
6 4 12 15671.74 1491.81 118.07 180.0
8 4 12 18850.52 914.93 135.48 180.0
10 4 12 6199.83 353.81 74.97 180.0
12 4 12 5565.90 301.96 74.04 180.0
14 4 12 9862.33 773.63 94.05 180.0
-21 5 12 2443.10 217.35 52.70 180.0
-19 5 12 4344.95 332.40 65.76 180.0
-17 5 12 7459.54 492.65 91.86 180.0
-15 5 12 4616.15 144.74 69.35 180.0
-13 5 12 11099.67 611.29 99.90 180.0
-11 5 12 11809.39 152.76 104.54 180.0
-9 5 12 11857.77 478.89 112.18 180.0
-7 5 12 12711.25 166.79 109.15 180.0
-5 5 12 9910.91 273.42 101.55 180.0
-3 5 12 8019.80 144.96 84.56 180.0
-1 5 12 5884.17 704.08 76.01 180.0
1 5 12 1934.69 118.33 39.84 180.0
3 5 12 5762.92 743.75 78.47 180.0
5 5 12 9405.31 857.56 96.31 180.0
7 5 12 7924.84 695.27 90.52 180.0
9 5 12 2957.76 475.07 56.00 180.0
11 5 12 3601.12 382.95 61.21 180.0
13 5 12 6797.69 446.55 83.73 180.0
-20 6 12 326.40 268.44 24.36 180.0
-18 6 12 60.59 109.00 10.40 180.0
-16 6 12 566.15 189.41 22.11 0.0
-14 6 12 12.35 88.23 1.88 180.0
-12 6 12 0.00 142.13 7.68 180.0
-10 6 12 1532.83 126.85 37.03 180.0
-8 6 12 90.69 116.26 7.86 180.0
-6 6 12 182.31 88.24 6.12 0.0
-4 6 12 343.43 77.59 20.82 0.0
-2 6 12 90.79 86.61 5.82 180.0
0 6 12 2433.24 351.76 50.12 180.0
2 6 12 353.78 97.46 22.19 180.0
4 6 12 291.63 148.76 13.06 180.0
6 6 12 130.55 119.13 13.17 180.0
8 6 12 75.10 151.78 6.48 180.0
10 6 12 0.00 128.68 3.47 180.0
12 6 12 197.32 248.96 4.53 180.0
-19 7 12 1047.93 280.36 41.39 0.0
-17 7 12 3790.49 223.31 56.28 0.0
-15 7 12 4701.52 328.36 67.84 0.0
-13 7 12 2210.44 326.58 52.38 0.0
-11 7 12 1312.06 177.03 38.56 0.0
-9 7 12 2260.24 134.13 43.35 0.0
-7 7 12 4561.24 158.72 67.46 0.0
-5 7 12 8285.16 398.51 86.87 0.0
-3 7 12 1714.63 164.54 45.67 0.0
-1 7 12 2893.73 716.36 60.80 0.0
1 7 12 1718.21 427.77 37.62 0.0
3 7 12 3114.81 128.49 49.96 0.0
5 7 12 5486.71 306.11 70.35 0.0
7 7 12 4044.86 176.46 59.16 0.0
9 7 12 1061.18 188.20 31.56 0.0
-16 8 12 4867.23 228.52 66.61 0.0
-14 8 12 6996.97 305.90 80.44 0.0
-12 8 12 10011.91 522.07 98.42 0.0
-10 8 12 16844.55 286.50 127.72 0.0
-8 8 12 5734.27 411.30 77.34 0.0
-6 8 12 7830.79 430.43 86.11 0.0
-4 8 12 5759.47 219.21 74.49 0.0
-2 8 12 10059.02 625.49 93.09 0.0
0 8 12 9100.60 355.56 88.20 0.0
2 8 12 11178.65 205.90 93.87 0.0
4 8 12 11461.69 1219.72 99.30 0.0
6 8 12 5511.66 455.82 70.38 0.0
8 8 12 4446.92 406.58 59.84 0.0
-13 9 12 7880.81 259.68 80.69 0.0
-11 9 12 6473.37 395.43 75.96 0.0
-9 9 12 10215.93 402.84 97.79 0.0
-7 9 12 6484.95 176.27 77.62 0.0
-5 9 12 4025.88 390.77 63.08 0.0
-3 9 12 4659.45 225.84 66.73 0.0
-1 9 12 10154.78 600.51 85.95 0.0
1 9 12 9337.56 333.06 85.96 0.0
3 9 12 3925.59 262.89 61.41 0.0
5 9 12 3252.69 189.11 52.44 0.0
-8 10 12 0.00 171.05 2.23 180.0
-6 10 12 931.68 208.99 31.74 0.0
-4 10 12 1413.64 297.08 37.91 0.0
-2 10 12 1816.12 205.79 37.06 0.0
-23 1 13 1952.87 299.68 43.63 0.0
-21 1 13 3857.64 602.37 63.31 0.0
-19 1 13 7099.99 714.87 103.88 0.0
-17 1 13 4051.61 689.97 87.45 0.0
-15 1 13 800.36 315.70 46.40 0.0
-13 1 13 1682.14 592.17 43.75 0.0
-11 1 13 4192.74 121.22 63.35 0.0
-9 1 13 17263.30 636.28 127.46 0.0
-7 1 13 5540.66 505.17 79.44 0.0
-5 1 13 3628.53 216.27 60.01 0.0
-3 1 13 5876.75 713.89 80.04 0.0
-1 1 13 13321.03 151.84 112.66 0.0
1 1 13 15203.39 264.44 128.18 0.0
3 1 13 12768.55 170.59 110.51 0.0
5 1 13 6803.28 408.73 81.12 0.0
7 1 13 475.72 158.45 20.31 0.0
9 1 13 4024.54 348.61 62.75 0.0
11 1 13 6150.91 307.11 81.95 0.0
13 1 13 3848.93 256.91 59.12 0.0
-22 2 13 2852.34 173.47 76.05 0.0
-20 2 13 7574.41 710.86 85.95 0.0
-18 2 13 7501.68 701.18 108.63 0.0
-16 2 13 14068.92 545.66 111.62 0.0
-14 2 13 11250.00 882.34 106.19 0.0
-12 2 13 13915.57 432.60 113.20 0.0
-10 2 13 13417.73 619.00 115.70 0.0
-8 2 13 17284.19 247.89 127.56 0.0
-6 2 13 8364.17 518.87 94.70 0.0
-4 2 13 10591.40 357.68 103.61 0.0
-2 2 13 7531.38 289.22 81.96 0.0
0 2 13 21269.66 970.93 144.62 0.0
2 2 13 15913.46 780.81 124.84 0.0
4 2 13 8357.67 200.71 85.36 0.0
6 2 13 14972.04 235.92 111.47 0.0
8 2 13 10127.02 293.63 101.00 0.0
10 2 13 6557.10 332.12 78.23 0.0
12 2 13 10092.86 512.70 96.66 0.0
-21 3 13 2031.85 224.10 48.72 0.0
-19 3 13 845.98 168.78 46.64 0.0
-17 3 13 5481.42 469.61 74.85 0.0
-15 3 13 6970.93 754.84 83.52 0.0
-13 3 13 11306.83 773.30 102.25 0.0
-11 3 13 3004.78 111.88 53.21 0.0
-9 3 13 2133.31 125.52 48.15 0.0
-7 3 13 5048.87 255.51 71.55 0.0
-5 3 13 10201.71 272.23 101.89 0.0
-3 3 13 18143.88 472.22 130.03 0.0
-1 3 13 9976.16 505.70 96.16 0.0
1 3 13 4354.09 286.89 65.79 0.0
3 3 13 8207.16 250.39 92.46 0.0
5 3 13 7594.66 300.80 87.56 0.0
7 3 13 8537.67 556.40 89.16 0.0
9 3 13 6830.37 205.11 82.88 0.0
11 3 13 2150.81 394.23 48.56 0.0
13 3 13 1238.45 300.19 33.89 0.0
-20 4 13 143.18 120.73 10.22 0.0
-18 4 13 16.82 86.67 5.50 0.0
-16 4 13 469.57 128.03 26.42 0.0
-14 4 13 987.25 252.91 32.63 0.0
-12 4 13 242.80 122.87 6.59 0.0
-10 4 13 534.04 194.15 19.40 180.0
-8 4 13 0.00 174.34 4.68 180.0
-6 4 13 964.75 95.79 28.02 0.0
-4 4 13 1608.29 76.61 40.78 0.0
-2 4 13 449.41 83.43 16.92 0.0
0 4 13 88.66 165.24 1.72 180.0
2 4 13 19.95 116.88 0.76 180.0
4 4 13 193.57 116.80 11.42 0.0
6 4 13 86.03 93.55 9.33 0.0
8 4 13 106.14 130.41 1.13 180.0
10 4 13 59.65 135.82 5.34 0.0
12 4 13 79.88 230.16 1.30 0.0
-19 5 13 549.08 219.22 34.02 180.0
-17 5 13 4132.04 163.74 67.56 180.0
-15 5 13 4676.60 183.72 67.89 180.0
-13 5 13 8493.63 292.85 92.32 180.0
-11 5 13 6915.46 323.12 81.57 180.0
-9 5 13 3065.44 166.13 53.02 180.0
-7 5 13 4302.77 168.04 65.64 180.0
-5 5 13 3244.16 170.72 57.22 180.0
-3 5 13 8985.42 881.57 96.58 180.0
-1 5 13 6047.21 183.83 76.42 180.0
1 5 13 1707.97 250.14 41.93 180.0
3 5 13 2205.19 275.35 47.88 180.0
5 5 13 4441.38 518.03 69.78 180.0
7 5 13 6364.38 201.41 78.91 180.0
9 5 13 5036.84 171.04 81.61 180.0
11 5 13 2193.36 199.21 48.81 180.0
-18 6 13 3889.23 221.40 63.55 180.0
-16 6 13 10279.22 339.10 95.87 180.0
-14 6 13 12269.43 539.38 107.64 180.0
-12 6 13 9760.30 565.32 96.56 180.0
-10 6 13 5951.06 222.32 77.75 180.0
-8 6 13 7535.76 196.20 88.96 180.0
-6 6 13 7510.84 140.84 87.15 180.0
-4 6 13 14201.73 928.89 119.48 180.0
-2 6 13 10006.57 1021.25 97.00 180.0
0 6 13 9780.67 1448.56 101.67 180.0
2 6 13 6652.69 294.56 75.83 180.0
4 6 13 11134.77 716.88 94.70 180.0
6 6 13 11081.38 1179.40 110.15 180.0
8 6 13 13509.67 1138.16 115.28 180.0
-17 7 13 3483.46 244.35 56.47 180.0
-15 7 13 2461.75 385.15 57.23 180.0
-13 7 13 4952.46 253.28 64.25 180.0
-11 7 13 8411.71 302.42 88.06 180.0
-9 7 13 8826.23 225.62 95.89 180.0
-7 7 13 6505.72 147.44 83.28 180.0
-5 7 13 3512.46 372.73 62.97 180.0
-3 7 13 2713.63 659.43 53.55 180.0
-1 7 13 1722.47 248.73 41.54 180.0
1 7 13 7263.19 167.75 80.73 180.0
3 7 13 6621.09 354.26 79.80 180.0
5 7 13 4521.55 2187.04 78.77 180.0
7 7 13 3748.75 222.04 59.21 180.0
-14 8 13 6.75 247.94 0.86 180.0
-12 8 13 382.39 329.90 20.02 180.0
-10 8 13 683.09 195.18 25.21 180.0
-8 8 13 2653.30 211.65 54.25 180.0
-6 8 13 0.00 169.69 8.53 180.0
-4 8 13 0.00 218.21 3.54 0.0
-2 8 13 577.90 442.00 19.52 0.0
0 8 13 1105.95 469.60 28.07 180.0
2 8 13 614.77 158.60 22.86 180.0
4 8 13 563.52 171.91 18.59 180.0
-7 9 13 1877.23 329.50 44.31 0.0
-5 9 13 2254.46 261.84 46.81 0.0
-3 9 13 746.36 234.14 20.15 0.0
-1 9 13 2360.19 195.41 43.59 0.0
-20 0 14 5396.10 2592.01 70.71 180.0
-18 0 14 9388.01 3227.99 95.43 180.0
-16 0 14 12959.44 259.55 138.93 180.0
-14 0 14 10436.19 248.01 101.06 180.0
-12 0 14 10788.67 3339.05 101.69 180.0
-10 0 14 13552.20 4331.84 113.77 180.0
-8 0 14 15280.68 4860.29 127.04 180.0
-6 0 14 14542.59 243.19 119.66 180.0
-4 0 14 13437.24 259.24 110.23 180.0
0 0 14 13073.29 469.76 108.85 180.0
2 0 14 15217.96 276.05 123.81 180.0
4 0 14 13366.74 285.16 111.46 180.0
6 0 14 10103.35 285.89 104.26 180.0
8 0 14 3863.23 275.76 58.27 180.0
10 0 14 7959.41 309.02 84.59 180.0
-21 1 14 1045.85 244.07 54.20 180.0
-19 1 14 1484.88 140.89 59.19 180.0
-17 1 14 3703.56 156.75 57.56 180.0
-15 1 14 2575.64 495.26 73.22 180.0
-13 1 14 7876.82 159.51 83.81 180.0
-11 1 14 6154.28 205.66 79.37 180.0
-9 1 14 7605.11 419.77 84.69 180.0
-7 1 14 6488.29 145.29 79.34 180.0
-5 1 14 4390.02 310.33 68.98 180.0
-3 1 14 5213.33 155.21 68.57 180.0
-1 1 14 3933.28 149.02 57.05 180.0
1 1 14 6385.79 175.73 75.47 180.0
3 1 14 4110.69 198.52 61.99 180.0
5 1 14 5093.86 333.38 65.85 180.0
7 1 14 5097.22 188.42 69.78 180.0
9 1 14 5020.31 198.41 73.49 180.0
11 1 14 3049.22 237.29 58.08 180.0
-20 2 14 147.17 189.43 7.82 180.0
-18 2 14 260.63 109.00 20.62 0.0
-16 2 14 17.47 72.86 14.22 0.0
-14 2 14 130.94 121.42 9.31 0.0
-12 2 14 1124.46 162.49 33.11 180.0
-10 2 14 305.93 104.02 22.06 180.0
-8 2 14 150.58 104.31 8.83 180.0
-6 2 14 262.17 246.99 5.84 0.0
-4 2 14 25.23 160.89 6.24 0.0
-2 2 14 573.65 184.57 26.19 180.0
0 2 14 0.00 137.93 6.19 180.0
2 2 14 794.42 138.62 29.23 0.0
4 2 14 358.85 147.32 18.64 0.0
6 2 14 0.00 159.77 5.01 180.0
8 2 14 1489.61 220.36 33.99 180.0
10 2 14 346.86 183.44 6.20 180.0
-19 3 14 697.02 302.83 49.84 0.0
-17 3 14 3145.32 400.73 57.88 0.0
-15 3 14 6405.43 195.61 78.55 0.0
-13 3 14 5772.73 1339.85 73.73 0.0
-11 3 14 1685.60 412.64 44.43 0.0
-9 3 14 4058.22 279.17 63.22 0.0
-7 3 14 6987.51 1435.48 87.80 0.0
-5 3 14 3920.29 179.60 63.40 0.0
-3 3 14 3747.76 135.53 58.62 0.0
-1 3 14 3937.35 111.72 61.31 0.0
1 3 14 4855.22 134.48 69.08 0.0
3 3 14 3551.05 130.48 60.34 0.0
5 3 14 1589.06 379.16 37.97 0.0
7 3 14 2032.01 758.74 45.00 0.0
9 3 14 1720.02 246.84 42.60 0.0
-18 4 14 5977.40 641.34 76.87 0.0
-16 4 14 7965.97 595.01 87.02 0.0
-14 4 14 6116.73 600.92 77.52 0.0
-12 4 14 14887.68 591.60 122.21 0.0
-10 4 14 13274.37 294.69 113.14 0.0
-8 4 14 4786.34 1041.40 73.61 0.0
-6 4 14 8900.86 393.35 93.79 0.0
-4 4 14 10744.71 527.56 105.65 0.0
-2 4 14 17641.86 1305.56 132.28 0.0
0 4 14 11926.23 1017.09 107.07 0.0
2 4 14 11164.56 1215.78 103.98 0.0
4 4 14 5206.46 396.75 73.32 0.0
6 4 14 6951.83 393.03 82.29 0.0
8 4 14 5664.65 600.79 81.89 0.0
-17 5 14 4210.13 418.19 62.69 0.0
-15 5 14 7045.35 328.18 82.95 0.0
-13 5 14 6050.89 541.00 77.09 0.0
-11 5 14 5748.45 361.09 73.52 0.0
-9 5 14 7629.39 477.07 89.31 0.0
-7 5 14 3023.28 213.89 58.32 0.0
-5 5 14 2202.25 329.20 52.93 0.0
-3 5 14 3540.64 160.16 65.10 0.0
-1 5 14 8063.20 802.02 90.36 0.0
1 5 14 6423.76 263.18 71.99 0.0
3 5 14 3722.64 200.64 57.69 0.0
5 5 14 5339.68 350.59 73.71 0.0
7 5 14 7659.62 313.35 88.53 0.0
-16 6 14 11.86 675.58 4.71 180.0
-14 6 14 660.25 202.43 10.86 180.0
-12 6 14 0.00 187.75 11.39 180.0
-10 6 14 89.37 171.53 15.39 0.0
-8 6 14 334.07 200.21 21.29 0.0
-6 6 14 432.74 121.26 26.15 0.0
-4 6 14 168.29 109.94 12.27 0.0
-2 6 14 0.00 139.22 4.42 0.0
0 6 14 13.90 164.89 10.36 180.0
2 6 14 153.43 189.38 11.43 0.0
4 6 14 299.91 125.70 21.16 0.0
-13 7 14 2519.08 217.92 49.60 180.0
-11 7 14 3175.75 210.49 55.23 180.0
-9 7 14 1285.09 150.61 36.52 180.0
-7 7 14 3135.26 224.37 55.66 180.0
-5 7 14 591.53 157.11 29.92 180.0
-3 7 14 3031.76 1087.25 68.49 180.0
-1 7 14 3249.90 1570.10 63.85 180.0
1 7 14 2412.67 260.42 49.40 180.0
3 7 14 2399.31 154.50 45.01 180.0
-6 8 14 7637.52 411.16 89.17 180.0
-17 1 15 1838.69 187.52 72.65 180.0
-15 1 15 11001.12 1109.86 99.87 180.0
-13 1 15 3762.74 208.64 59.76 180.0
-11 1 15 1462.29 160.18 37.21 180.0
-9 1 15 3246.15 132.51 55.72 180.0
-7 1 15 4762.36 149.31 64.54 180.0
-5 1 15 8562.20 158.32 87.02 180.0
-3 1 15 8501.50 445.62 83.32 180.0
-1 1 15 2407.49 224.88 47.70 180.0
1 1 15 2584.68 443.75 51.54 180.0
3 1 15 6410.10 333.86 83.51 180.0
5 1 15 8845.23 201.24 89.97 180.0
7 1 15 5120.14 291.06 73.44 180.0
-18 2 15 4411.37 1017.83 90.86 180.0
-16 2 15 8544.21 177.24 87.80 180.0
-14 2 15 10320.67 3234.22 104.85 180.0
-12 2 15 5931.50 243.12 75.24 180.0
-10 2 15 2674.37 433.18 54.90 180.0
-8 2 15 4675.89 176.33 67.51 180.0
-6 2 15 12062.47 221.13 107.02 180.0
-4 2 15 7407.62 210.57 82.65 180.0
-2 2 15 9012.07 557.24 86.94 180.0
0 2 15 12120.58 421.50 103.25 180.0
2 2 15 7845.65 240.55 93.92 180.0
4 2 15 9671.80 298.13 97.80 180.0
6 2 15 7334.66 272.32 85.30 180.0
-17 3 15 3196.56 160.16 52.75 180.0
-15 3 15 2549.80 396.62 49.88 180.0
-13 3 15 1746.46 263.91 40.62 180.0
-11 3 15 7628.82 249.46 84.99 180.0
-9 3 15 3054.45 213.02 61.04 180.0
-7 3 15 2799.36 389.18 56.41 180.0
-5 3 15 4222.54 331.26 66.10 180.0
-1 3 15 10017.35 434.46 96.34 180.0
1 3 15 9536.17 304.29 91.78 180.0
3 3 15 7436.81 982.07 88.61 180.0
5 3 15 1107.90 167.17 38.98 180.0
-16 4 15 234.32 303.40 5.99 180.0
-14 4 15 95.92 269.19 20.18 180.0
-12 4 15 0.00 253.99 4.35 180.0
-10 4 15 232.57 125.87 13.57 180.0
-6 4 15 283.70 194.23 5.92 0.0
-4 4 15 79.48 88.64 4.68 0.0
-2 4 15 168.68 97.75 2.10 180.0
0 4 15 237.36 177.48 19.28 180.0
2 4 15 506.94 276.05 17.60 180.0
4 4 15 61.58 206.03 15.15 180.0
-13 5 15 3165.46 655.07 57.22 0.0
-11 5 15 5857.37 793.49 75.96 0.0
-9 5 15 5439.04 178.39 75.87 0.0
-7 5 15 770.32 138.36 31.95 0.0
-5 5 15 951.79 109.61 31.77 0.0
-3 5 15 2282.57 127.77 48.38 0.0
-1 5 15 3199.83 342.21 58.52 0.0
1 5 15 3073.93 447.00 56.53 0.0
3 5 15 3212.10 637.80 61.45 0.0
-10 6 15 7660.56 204.17 87.70 0.0
-8 6 15 6029.87 518.69 75.45 0.0
-6 6 15 6007.04 694.10 81.34 0.0
-4 6 15 2184.95 258.93 49.02 0.0
-2 6 15 4790.09 402.46 79.50 0.0
-12 0 16 13760.29 308.22 115.05 0.0
-6 0 16 9289.90 248.37 85.62 0.0
-4 0 16 18419.88 298.86 127.66 0.0
-2 0 16 16394.70 325.58 116.68 0.0
0 0 16 7269.04 287.33 79.58 0.0
-13 1 16 4002.37 537.96 61.34 0.0
-11 1 16 4335.10 196.76 62.99 0.0
-9 1 16 3196.55 145.93 55.86 0.0
-7 1 16 3940.60 257.65 57.64 0.0
-1 1 16 5299.63 278.56 70.56 0.0
1 1 16 4617.85 186.61 66.12 0.0
3 1 16 2631.51 171.78 53.58 0.0
-12 2 16 0.00 204.99 5.83 180.0
-10 2 16 973.31 179.05 23.92 0.0
-8 2 16 305.71 160.33 17.57 0.0
-6 2 16 0.00 147.98 7.76 0.0
-4 2 16 0.00 149.11 5.49 180.0
-2 2 16 224.03 357.16 16.73 180.0
0 2 16 0.00 203.25 2.08 0.0
2 2 16 385.80 271.28 9.14 0.0
-11 3 16 4107.65 184.02 60.52 180.0
-9 3 16 891.96 133.45 31.42 180.0
-7 3 16 819.30 157.67 29.18 180.0
-5 3 16 4429.45 197.90 65.70 180.0
-3 3 16 3706.85 212.81 65.00 180.0
-1 3 16 3828.57 536.34 59.60 180.0
-8 4 16 9405.32 366.49 98.75 180.0
-6 4 16 7566.57 1024.77 83.83 180.0
-4 4 16 5499.98 381.44 80.41 180.0
  
